# Supplementary material for: Deep phenotyping platform for microscopic plant-pathogen interactions
Source: Front Plant Sci. 2025 Feb 3;16:1462694. doi: 10.3389/fpls.2025.1462694 (PMC11832026; doi:10.3389/fpls.2025.1462694)
Supplement: Supplementary file 2 [file Table1.xlsx]

## Sheet: Overview
Table	Content
S1	IDs and passport data for the barley accessions
S2	Phenotypes 48_CC Best linear unbiased estimators (BLUEs) for normalized colony counts
S3	Phenotypes 48_CS: BLUEs, colony size 48 hai
S4	Phenotypes 96_CC: BLUEs, colony count 96 hai
S5	Phenotypes 0-96 AUC: Area under the curve (AUC) for 0-96hai growth curve
S6	GWAS: 48hai normalized colony counts phenotype, gene annotaions in associated genomic regions with -Log10 P>5
S7	GWAS: 48hai normalized colony counts phenotype, LD blocks with MTA with -Log10 P>4
S8	GWAS: 48hai colony size phenotype, gene annotaions in associated genomic regions with -Log10 P>4
S9	GWAS: 48hai colony size phenotype, LD blocks with MTA with -Log10 P>4
S10	GWAS: 96hai colony size phenotype, gene annotaions in associated genomic regions with -Log10 P>4
S11	GWAS: 96hai colony size phenotype, LD blocks with MTA with -Log10 P>4
S12	GWAS: 0-96_AUC phenotype, gene annotaions in associated genomic regions with -Log10 P>4
S13	GWAS: 0-96_AUC phenotype, LD blocks with MTA with -Log10 P>4
S14	GWAS: 48_CC phenotype, all SNP with -Log10 P>4
S15	GWAS: 48_CS phenotype, all SNP with -Log10 P>4
S16	GWAS: 96_CS phenotype, all SNP with -Log10 P>4
S17	GWAS: 0-96_AUC phenotype, all SNP with -Log10 P>4
S18	Venn-diagramm, overlaping genes
S19	Image analysis: Intensity Z-projection methods compared on two image stacks
S20	Image analysis: Segmentation methods for colony detection
S21	Image analysis: Object size parameters for filtering colonies from the artifacts.
S22	Image analysis: Edge and texture descriptors
S24	Image analysis: Validation of the algorithms on wheat powdery mildew material

## Sheet: S1
S1	IDs and passport data for the barley accessions
Accession ID	Annuality	Status	Full botanical name	Country	DOI
HOR_2637	spring type	Advanced/improved cultivar	Hordeum vulgare L. convar. distichon (L.) Alef. var. nutans (Rode) Alef.	France	10.25642/IPK/GBIS/18667
HOR_1251	spring type	Traditional cultivar/landrace	Hordeum vulgare L. convar. vulgare var. brevisetum Regel ex Orlov	Japan	10.25642/IPK/GBIS/17445
HOR_1581	spring type	Traditional cultivar/landrace	Hordeum vulgare L. convar. vulgare var. hybernum Viborg	India	10.25642/IPK/GBIS/17731
HOR_282	spring type	Advanced/improved cultivar	Hordeum vulgare L. convar. vulgare var. rikotense Regel	United States of America	10.25642/IPK/GBIS/16531
HOR_10192	winter type	Advanced/improved cultivar	Hordeum vulgare L. convar. vulgare var. hybernum Viborg	France	10.25642/IPK/GBIS/25833
HOR_3233	winter type	Advanced/improved cultivar	Hordeum vulgare L. convar. distichon (L.) Alef. var. nutans (Rode) Alef.	Russian Federation	10.25642/IPK/GBIS/19238
HOR_4653	spring type	Advanced/improved cultivar	Hordeum vulgare L. convar. distichon (L.) Alef. var. nutans (Rode) Alef.	Great Britain	10.25642/IPK/GBIS/20604
HOR_3093	winter type	Advanced/improved cultivar	Hordeum vulgare L. convar. vulgare var. densum SÃ©r.	United States of America	10.25642/IPK/GBIS/19107
HOR_4138	winter type	Traditional cultivar/landrace	Hordeum vulgare L. convar. vulgare var. hybernum Viborg	Turkey	10.25642/IPK/GBIS/20109
HOR_2383	spring type	Traditional cultivar/landrace	Hordeum vulgare L. convar. vulgare var. himalayense (Rittig) KÃ¶rn.	China	10.25642/IPK/GBIS/18448
HOR_1044	winter type	Traditional cultivar/landrace	Hordeum vulgare L. convar. vulgare var. hybernum Viborg	Turkey	10.25642/IPK/GBIS/17248
HOR_869	spring type	Traditional cultivar/landrace	Hordeum vulgare L. convar. distichon (L.) Alef. var. nutans (Rode) Alef.	Greece	10.25642/IPK/GBIS/17088
HOR_18364	spring type	Traditional cultivar/landrace	Hordeum sp.	Iran (Islamic Republic Of)	10.25642/IPK/GBIS/246396
HOR_4258	spring type	Traditional cultivar/landrace	Hordeum vulgare L. convar. distichon (L.) Alef. var. subnutans (Orlov) Mansf.	Ethiopia	10.25642/IPK/GBIS/20226
HOR_4606	winter type	Advanced/improved cultivar	Hordeum vulgare L. convar. vulgare var. hybernum Viborg	UdSSR (now: Russian Federation)	10.25642/IPK/GBIS/20568
HOR_4030	spring type	Traditional cultivar/landrace	Hordeum vulgare L. convar. distichon (L.) Alef. var. nutans (Rode) Alef.	United States of America	10.25642/IPK/GBIS/20004
HOR_13979	spring type	Traditional cultivar/landrace	Hordeum vulgare L. convar. vulgare var. hybernum Viborg	India	10.25642/IPK/GBIS/260387
HOR_19379	winter type	Traditional cultivar/landrace	Hordeum sp.	Spain	10.25642/IPK/GBIS/258308
HOR_15871	spring type	Traditional cultivar/landrace	Hordeum sp.	Pakistan	10.25642/IPK/GBIS/234818
HOR_4829	spring type	Traditional cultivar/landrace	Hordeum vulgare L. convar. vulgare var. hybernum Viborg	United States of America	10.25642/IPK/GBIS/20762
HOR_3909	spring type	Traditional cultivar/landrace	Hordeum vulgare L. convar. distichon (L.) Alef. var. dubium (KÃ¶rn.) Mansf.	-----	10.25642/IPK/GBIS/19888
HOR_21428	spring type	Traditional cultivar/landrace	Hordeum sp.	Iran (Islamic Republic Of)	10.25642/IPK/GBIS/226148
HOR_3912	spring type	Advanced/improved cultivar	Hordeum vulgare L. convar. distichon (L.) Alef. var. nutans (Rode) Alef.	UdSSR (now: Russian Federation)	10.25642/IPK/GBIS/19891
HOR_21599	winter type	Traditional cultivar/landrace	Hordeum vulgare L. convar. distichon (L.) Alef.	Syrian Arab Republic	10.25642/IPK/GBIS/227983
HOR_15788	spring type	Traditional cultivar/landrace	Hordeum sp.	Pakistan	10.25642/IPK/GBIS/231363
HOR_16112	spring type	Traditional cultivar/landrace	Hordeum sp.	India	10.25642/IPK/GBIS/234854
HOR_21548	winter type	Traditional cultivar/landrace	Hordeum sp.	UdSSR (now: Russian Federation)	10.25642/IPK/GBIS/236066
HOR_8148	spring type	Traditional cultivar/landrace	Hordeum vulgare L. convar. distichon (L.) Alef. var. medicum KÃ¶rn.	Turkey	10.25642/IPK/GBIS/23858
HOR_19952	spring type	Advanced/improved cultivar	Hordeum sp.	UdSSR (now: Russian Federation)	10.25642/IPK/GBIS/226007
HOR_11662	winter type	Traditional cultivar/landrace	Hordeum vulgare L. convar. vulgare var. hybernum Viborg	Afghanistan	10.25642/IPK/GBIS/75034
HOR_6962	spring type	Advanced/improved cultivar	Hordeum vulgare L. convar. vulgare var. nigrum (Willd.) Link	India	10.25642/IPK/GBIS/26048
HOR_18824	spring type	Traditional cultivar/landrace	Hordeum sp.	Japan	10.25642/IPK/GBIS/231494
HOR_15840	spring type	Advanced/improved cultivar	Hordeum sp.	UdSSR (now: Russian Federation)	10.25642/IPK/GBIS/229426
HOR_3023	spring type	Advanced/improved cultivar	Hordeum vulgare L. convar. distichon (L.) Alef. var. griseinudum (Vavilov & Orlov) Mansf.	India	10.25642/IPK/GBIS/19041
HOR_1531	spring type	Traditional cultivar/landrace	Hordeum vulgare L. convar. vulgare var. violaceum KÃ¶rn.	China	10.25642/IPK/GBIS/17682
HOR_11409	spring type	Advanced/improved cultivar	Hordeum vulgare L. convar. vulgare var. coeleste L.	Korea, Republik (South Korea)	10.25642/IPK/GBIS/50396
HOR_11448	spring type	Traditional cultivar/landrace	Hordeum vulgare L. convar. vulgare var. coeleste L.	United States of America	10.25642/IPK/GBIS/56658
HOR_9558	spring type	Traditional cultivar/landrace	Hordeum vulgare L. convar. vulgare var. hybernum Viborg	China	10.25642/IPK/GBIS/25214
HOR_15860	spring type	Traditional cultivar/landrace	Hordeum sp.	Pakistan	10.25642/IPK/GBIS/234822
HOR_6220	spring type	Traditional cultivar/landrace	Hordeum vulgare L. convar. labile (Schiem.) Mansf. var. hybernum-deficiens	Ethiopia	10.25642/IPK/GBIS/22130
HOR_12070	spring type	Advanced/improved cultivar	Hordeum vulgare L. convar. vulgare var. hybernum Viborg	France	10.25642/IPK/GBIS/86538
HOR_610	spring type	Traditional cultivar/landrace	Hordeum vulgare L. convar. distichon (L.) Alef. var. nutans (Rode) Alef.	Turkey	10.25642/IPK/GBIS/16836
HOR_20909	spring type	Advanced/improved cultivar	Hordeum sp.	-----	10.25642/IPK/GBIS/248329
HOR_9043	spring type	Traditional cultivar/landrace	Hordeum vulgare L. convar. vulgare var. himalayense (Rittig) KÃ¶rn.	Ethiopia	10.25642/IPK/GBIS/24724
HOR_12412	spring type	Traditional cultivar/landrace	Hordeum vulgare L. convar. vulgare var. hybernum Viborg	Italy	10.25642/IPK/GBIS/81493
HOR_10784	spring type	Traditional cultivar/landrace	Hordeum vulgare L. convar. distichon (L.) Alef. var. nutans (Rode) Alef.	Italy	10.25642/IPK/GBIS/80600
HOR_1816	spring type	Traditional cultivar/landrace	Hordeum vulgare L. convar. vulgare var. violaceum KÃ¶rn.	China	10.25642/IPK/GBIS/17955
HOR_7552	spring type	Traditional cultivar/landrace	Hordeum vulgare L. convar. vulgare var. coeleste L.	Pakistan	10.25642/IPK/GBIS/23370
HOR_2369	spring type	Advanced/improved cultivar	Hordeum vulgare L. convar. vulgare var. hybernum Viborg	China	10.25642/IPK/GBIS/18434
HOR_2749	spring type	Advanced/improved cultivar	Hordeum vulgare L. convar. vulgare var. rikotense Regel	United States of America	10.25642/IPK/GBIS/18777
HOR_2970	spring type	Advanced/improved cultivar	Hordeum vulgare L. convar. vulgare var. hybernum Viborg	Germany	10.25642/IPK/GBIS/18992
HOR_8659	spring type	Traditional cultivar/landrace	Hordeum vulgare L. convar. vulgare var. hybernum Viborg	Egypt	10.25642/IPK/GBIS/24357
HOR_18795	intermediate or changing	Advanced/improved cultivar	Hordeum sp.	Germany	10.25642/IPK/GBIS/246961
HOR_4273	winter type	Traditional cultivar/landrace	Hordeum vulgare L. convar. vulgare var. rikotense Regel	United States of America	10.25642/IPK/GBIS/20240
HOR_3728	spring type	Advanced/improved cultivar	Hordeum vulgare L. convar. vulgare var. hybernum Viborg	United States of America	10.25642/IPK/GBIS/19719
HOR_12311	winter type	Traditional cultivar/landrace	Hordeum vulgare L. convar. vulgare var. hybernum Viborg	France	10.25642/IPK/GBIS/88618
HOR_10886	spring type	Traditional cultivar/landrace	Hordeum vulgare L. convar. distichon (L.) Alef. var. nutans (Rode) Alef.	Georgia	10.25642/IPK/GBIS/85893
HOR_18924	spring type	Traditional cultivar/landrace	Hordeum sp.	Bolivia	10.25642/IPK/GBIS/246674
HOR_12168	winter type	Traditional cultivar/landrace	Hordeum vulgare L. convar. distichon (L.) Alef. var. nutans (Rode) Alef.	Switzerland	10.25642/IPK/GBIS/86636
HOR_15857	spring type	Advanced/improved cultivar	Hordeum sp.	UdSSR (now: Russian Federation)	10.25642/IPK/GBIS/240484
HOR_11101	winter type	Advanced/improved cultivar	Hordeum vulgare L. convar. vulgare var. hybernum Viborg	Korea, People's Democratic Republic (North Korea)	10.25642/IPK/GBIS/71044
HOR_16149	winter type	Traditional cultivar/landrace	Hordeum sp.	Turkey	10.25642/IPK/GBIS/261627
HOR_15841	spring type	Advanced/improved cultivar	Hordeum sp.	UdSSR (now: Russian Federation)	10.25642/IPK/GBIS/257761
HOR_12184	winter type	Traditional cultivar/landrace	Hordeum vulgare L. convar. distichon (L.) Alef. var. nutans (Rode) Alef.	Switzerland	10.25642/IPK/GBIS/87867
HOR_15254	winter type	Advanced/improved cultivar	Hordeum vulgare L. convar. vulgare var. rikotense Regel	-----	10.25642/IPK/GBIS/235457
HOR_14914	spring type	Traditional cultivar/landrace	Hordeum sp.	-----	10.25642/IPK/GBIS/245221
HOR_2598	spring type	Advanced/improved cultivar	Hordeum vulgare L. convar. vulgare var. hybernum Viborg	United States of America	10.25642/IPK/GBIS/18629
HOR_2293	winter type	Advanced/improved cultivar	Hordeum vulgare L. convar. vulgare var. hybernum Viborg	German Democratic Republic (GDR)	10.25642/IPK/GBIS/18378
HOR_4201	winter type	Traditional cultivar/landrace	Hordeum vulgare L. convar. distichon (L.) Alef. var. nutans (Rode) Alef.	Japan	10.25642/IPK/GBIS/20172
HOR_4034	spring type	Advanced/improved cultivar	Hordeum vulgare L. convar. vulgare var. hybernum Viborg	India	10.25642/IPK/GBIS/20007
HOR_9492	spring type	Advanced/improved cultivar	Hordeum vulgare L. convar. vulgare var. hybernum Viborg	United States of America	10.25642/IPK/GBIS/25149
HOR_997	winter type	Traditional cultivar/landrace	Hordeum vulgare L. convar. vulgare var. hybernum Viborg	Greece	10.25642/IPK/GBIS/17203
HOR_3081	winter type	Advanced/improved cultivar	Hordeum vulgare L. convar. vulgare var. hybernum Viborg	Poland	10.25642/IPK/GBIS/19096
HOR_13836	spring type	Traditional cultivar/landrace	Hordeum vulgare L. convar. distichon (L.) Alef. var. nigrescens KÃ¶rn.	Turkey	10.25642/IPK/GBIS/228435
HOR_15922	spring type	Traditional cultivar/landrace	Hordeum sp.	Afghanistan	10.25642/IPK/GBIS/246315
HOR_18381	spring type	Advanced/improved cultivar	Hordeum sp.	Mexico	10.25642/IPK/GBIS/231502
HOR_15895	spring type	Traditional cultivar/landrace	Hordeum vulgare L. convar. vulgare var. glabriparallelum (Orlov) Mansf.	United States of America	10.25642/IPK/GBIS/231281
HOR_13924	winter type	Traditional cultivar/landrace	Hordeum vulgare L. convar. vulgare var. hybernum Viborg	Afghanistan	10.25642/IPK/GBIS/251996
HOR_13821	spring type	Traditional cultivar/landrace	Hordeum vulgare L. convar. distichon (L.) Alef. var. nigricans SÃ©r.	Turkey	10.25642/IPK/GBIS/233297
HOR_18300	spring type	Traditional cultivar/landrace	Hordeum vulgare L. convar. vulgare var. hybernum Viborg	Iran (Islamic Republic Of)	10.25642/IPK/GBIS/246374
HOR_13724	spring type	Traditional cultivar/landrace	Hordeum vulgare L. convar. vulgare var. coeleste L.	India	10.25642/IPK/GBIS/253893
HOR_10764	spring type	Advanced/improved cultivar	Hordeum vulgare L. convar. vulgare var. hybernum Viborg	-----	10.25642/IPK/GBIS/92417
HOR_17591	spring type	Traditional cultivar/landrace	Hordeum sp.	Germany	10.25642/IPK/GBIS/240240
HOR_16358	spring type	Traditional cultivar/landrace	Hordeum sp.	Turkey	10.25642/IPK/GBIS/261684
HOR_10702	spring type	Advanced/improved cultivar	Hordeum vulgare L. convar. distichon (L.) Alef. var. nutans (Rode) Alef.	Sweden	10.25642/IPK/GBIS/92435
HOR_11083	winter type	Advanced/improved cultivar	Hordeum vulgare L. convar. vulgare var. hybernum Viborg	Korea, People's Democratic Republic (North Korea)	10.25642/IPK/GBIS/90040
HOR_4264	spring type	Traditional cultivar/landrace	Hordeum vulgare L. convar. vulgare var. hybernum Viborg	Iran (Islamic Republic Of)	10.25642/IPK/GBIS/20232
HOR_10990	spring type	Traditional cultivar/landrace	Hordeum vulgare L. convar. vulgare var. hybernum Viborg	France	10.25642/IPK/GBIS/637500
HOR_19568	winter type	Traditional cultivar/landrace	Hordeum vulgare L. convar. vulgare var. coeleste L.	Afghanistan	10.25642/IPK/GBIS/254479
HOR_10004	spring type	Traditional cultivar/landrace	Hordeum vulgare L. convar. vulgare var. hybernum Viborg	Pakistan	10.25642/IPK/GBIS/25648
HOR_8819	spring type	Traditional cultivar/landrace	Hordeum vulgare L. convar. vulgare var. coeleste L.	Poland	10.25642/IPK/GBIS/24516
HOR_9927	spring type	Traditional cultivar/landrace	Hordeum vulgare L. convar. vulgare var. hybernum Viborg	Libyan Arab Jamahiriya	10.25642/IPK/GBIS/25571
HOR_3125	winter type	Advanced/improved cultivar	Hordeum vulgare L. convar. distichon (L.) Alef. var. nutans (Rode) Alef.	United States of America	10.25642/IPK/GBIS/19139
HOR_337	spring type	Traditional cultivar/landrace	Hordeum vulgare L. convar. distichon (L.) Alef. var. nudum (L.) Alef.	Germany	10.25642/IPK/GBIS/16579
HOR_7172	spring type	Traditional cultivar/landrace	Hordeum vulgare L. convar. vulgare var. asiaticum (Vavilov) Mansf.	Nepal	10.25642/IPK/GBIS/23005
HOR_4403	winter type	Traditional cultivar/landrace	Hordeum vulgare L. convar. vulgare var. hybernum Viborg	Greece	10.25642/IPK/GBIS/20368
HOR_2028	spring type	Traditional cultivar/landrace	Hordeum vulgare L. convar. deficiens (Steud.) Mansf. var. glabrideficiens (Vavilov) Mansf.	-----	10.25642/IPK/GBIS/18143
HOR_8711	spring type	Traditional cultivar/landrace	Hordeum vulgare L. convar. vulgare var. parallelum KÃ¶rn.	Nepal	10.25642/IPK/GBIS/24409
HOR_17077	spring type	Traditional cultivar/landrace	Hordeum sp.	Iran (Islamic Republic Of)	10.25642/IPK/GBIS/258809
HOR_14689	spring type	Traditional cultivar/landrace	Hordeum sp.	United States of America	10.25642/IPK/GBIS/230614
HOR_14787	spring type	Advanced/improved cultivar	Hordeum sp.	-----	10.25642/IPK/GBIS/240255
HOR_15898	spring type	Traditional cultivar/landrace	Hordeum sp.	UdSSR (now: Russian Federation)	10.25642/IPK/GBIS/258854
HOR_15401	spring type	Traditional cultivar/landrace	Hordeum sp.	Pakistan	10.25642/IPK/GBIS/246360
HOR_7129	spring type	Traditional cultivar/landrace	Hordeum vulgare L. convar. intermedium (KÃ¶rn.) Mansf. var. harlani (Vavilov & Orlov) Mansf.	Nepal	10.25642/IPK/GBIS/22962
HOR_16071	spring type	Traditional cultivar/landrace	Hordeum sp.	Romania	10.25642/IPK/GBIS/246669
HOR_21687	spring type	Advanced/improved cultivar	Hordeum vulgare L. convar. distichon (L.) Alef. var. nutans (Rode) Alef.	Germany	10.25642/IPK/GBIS/255879
HOR_3926	spring type	Advanced/improved cultivar	Hordeum vulgare L. convar. vulgare var. rikotense Regel	United States of America	10.25642/IPK/GBIS/19905
HOR_12367	winter type	Advanced/improved cultivar	Hordeum vulgare L. convar. vulgare var. densum SÃ©r.	Japan	10.25642/IPK/GBIS/88688
HOR_11875	winter type	Advanced/improved cultivar	Hordeum vulgare L. convar. vulgare var. densum SÃ©r.	Japan	10.25642/IPK/GBIS/81861
HOR_11013	spring type	Advanced/improved cultivar	Hordeum vulgare L. convar. distichon (L.) Alef. var. nutans (Rode) Alef.	-----	10.25642/IPK/GBIS/70824
HOR_18382	spring type	Traditional cultivar/landrace	Hordeum sp.	Pakistan	10.25642/IPK/GBIS/259290
HOR_13716	spring type	Traditional cultivar/landrace	Hordeum vulgare L. convar. vulgare var. coeleste L.	India	10.25642/IPK/GBIS/224818
HOR_14342	spring type	Traditional cultivar/landrace	Hordeum vulgare L. convar. vulgare var. hybernum Viborg	Afghanistan	10.25642/IPK/GBIS/224856
HOR_6892	spring type	Traditional cultivar/landrace	Hordeum vulgare L. convar. distichon (L.) Alef. var. viride (Vavilov & Orlov) Mansf.	Ethiopia	10.25642/IPK/GBIS/22799
HOR_7474	spring type	Advanced/improved cultivar	Hordeum vulgare L. convar. distichon (L.) Alef. var. nutans (Rode) Alef.	Argentina	10.25642/IPK/GBIS/23297
HOR_3153	winter type	Advanced/improved cultivar	Hordeum vulgare L. convar. vulgare var. hybernum Viborg	United States of America	10.25642/IPK/GBIS/19166
HOR_1626	spring type	Advanced/improved cultivar	Hordeum vulgare L. convar. distichon (L.) Alef. var. medicum KÃ¶rn.	Turkey	10.25642/IPK/GBIS/17770
HOR_1361	winter type	Traditional cultivar/landrace	Hordeum vulgare L. convar. vulgare var. densum SÃ©r.	Germany	10.25642/IPK/GBIS/17527
HOR_20226	spring type	Traditional cultivar/landrace	Hordeum sp.	Germany	10.25642/IPK/GBIS/224540
HOR_1384	spring type	Traditional cultivar/landrace	Hordeum vulgare L. convar. vulgare var. hybernum Viborg	Greece	10.25642/IPK/GBIS/17549
HOR_8904	spring type	Traditional cultivar/landrace	Hordeum vulgare L. convar. intermedium (KÃ¶rn.) Mansf.	Nepal	10.25642/IPK/GBIS/24594
HOR_18917	spring type	Traditional cultivar/landrace	Hordeum sp.	-----	10.25642/IPK/GBIS/234512
HOR_21258	winter type	Traditional cultivar/landrace	Hordeum sp.	Iran (Islamic Republic Of)	10.25642/IPK/GBIS/235442
HOR_14557	winter type	Traditional cultivar/landrace	Hordeum vulgare L. convar. vulgare	Turkey	10.25642/IPK/GBIS/244202
HOR_473	spring type	Traditional cultivar/landrace	Hordeum vulgare L. convar. vulgare var. hybernum Viborg	Turkey	10.25642/IPK/GBIS/16700
HOR_11922	winter type	Advanced/improved cultivar	Hordeum vulgare L. convar. vulgare var. addis-abebae (Vavilov & Orlov) Mansf.	China	10.25642/IPK/GBIS/86390
HOR_18681	spring type	Traditional cultivar/landrace	Hordeum sp.	Italy	10.25642/IPK/GBIS/246403
HOR_13938	winter type	Traditional cultivar/landrace	Hordeum vulgare L. convar. vulgare var. coeleste L.	Spain	10.25642/IPK/GBIS/253918
HOR_13462	spring type	Traditional cultivar/landrace	Hordeum vulgare L. convar. distichon (L.) Alef. var. nutans (Rode) Alef.	Italy	10.25642/IPK/GBIS/67667
HOR_15778	spring type	Traditional cultivar/landrace	Hordeum sp.	Afghanistan	10.25642/IPK/GBIS/234823
HOR_17169	winter type	Traditional cultivar/landrace	Hordeum vulgare L. convar. vulgare var. coeleste L.	Afghanistan	10.25642/IPK/GBIS/245579
HOR_17649	winter type	Traditional cultivar/landrace	Hordeum sp.	Afghanistan	10.25642/IPK/GBIS/234688
HOR_12791	spring type	Traditional cultivar/landrace	Hordeum vulgare L. convar. vulgare	Italy	10.25642/IPK/GBIS/59529
HOR_21461	spring type	Traditional cultivar/landrace	Hordeum sp.	-----	10.25642/IPK/GBIS/225688
HOR_10742	spring type	Traditional cultivar/landrace	Hordeum vulgare L. convar. vulgare var. rikotense Regel	Georgia	10.25642/IPK/GBIS/92438
HOR_12830		Traditional cultivar/landrace	Hordeum vulgare L. convar. vulgare var. densum SÃ©r.	Syrian Arab Republic	10.25642/IPK/GBIS/93738
HOR_12830		Traditional cultivar/landrace	Hordeum vulgare L. convar. vulgare var. densum SÃ©r.	Syrian Arab Republic	10.25642/IPK/GBIS/93738
HOR_13800	spring type	Traditional cultivar/landrace	Hordeum sp.	UdSSR (now: Russian Federation)	10.25642/IPK/GBIS/252006
HOR_10725	winter type	Advanced/improved cultivar	Hordeum vulgare L. convar. distichon (L.) Alef. var. nutans (Rode) Alef.	-----	10.25642/IPK/GBIS/89961
HOR_1048	winter type	Traditional cultivar/landrace	Hordeum vulgare L. convar. vulgare var. hybernum Viborg	Turkey	10.25642/IPK/GBIS/17252
HOR_16569	spring type	Traditional cultivar/landrace	Hordeum vulgare L. convar. vulgare var. coeleste L.	India	10.25642/IPK/GBIS/229262
HOR_9250	winter type	Traditional cultivar/landrace	Hordeum vulgare L. convar. vulgare var. hybernum Viborg	Italy	10.25642/IPK/GBIS/78819
HOR_1990	spring type	Traditional cultivar/landrace	Hordeum vulgare L. convar. vulgare var. hybernum Viborg	Afghanistan	10.25642/IPK/GBIS/18111
HOR_9724	spring type	Traditional cultivar/landrace	Hordeum vulgare L. convar. distichon (L.) Alef. var. nutans (Rode) Alef.	Libyan Arab Jamahiriya	10.25642/IPK/GBIS/81993
HOR_2957	spring type	Traditional cultivar/landrace	Hordeum vulgare L. convar. distichon (L.) Alef. var. nutans (Rode) Alef.	-----	10.25642/IPK/GBIS/18980
HOR_1080	winter type	Traditional cultivar/landrace	Hordeum vulgare L. convar. vulgare var. hybernum Viborg	Turkey	10.25642/IPK/GBIS/17283
HOR_8117	spring type	Traditional cultivar/landrace	Hordeum vulgare L. convar. distichon (L.) Alef. var. medicum KÃ¶rn.	Turkey	10.25642/IPK/GBIS/23829
HOR_4136	winter type	Traditional cultivar/landrace	Hordeum vulgare L. convar. vulgare var. hybernum Viborg	Turkey	10.25642/IPK/GBIS/20107
HOR_7056	spring type	Traditional cultivar/landrace	Hordeum vulgare L. convar. intermedium (KÃ¶rn.) Mansf. var. haxtoni KÃ¶rn.	Nepal	10.25642/IPK/GBIS/22889
HOR_18385	spring type	Advanced/improved cultivar	Hordeum sp.	Mexico	10.25642/IPK/GBIS/246984
HOR_7657	spring type	Traditional cultivar/landrace	Hordeum vulgare L. convar. vulgare var. hybernum Viborg	Pakistan	10.25642/IPK/GBIS/23447
HOR_2290	winter type	Traditional cultivar/landrace	Hordeum vulgare L. convar. vulgare var. hybernum Viborg	Bulgaria	10.25642/IPK/GBIS/18376
HOR_8760	winter type	Traditional cultivar/landrace	Hordeum vulgare L. convar. vulgare var. hybernum Viborg	Nepal	10.25642/IPK/GBIS/24458
HOR_7236	spring type	Traditional cultivar/landrace	Hordeum vulgare L. convar. vulgare var. ankoberense (Vavilov & Orlov) Mansf.	India	10.25642/IPK/GBIS/23067
HOR_6952	spring type	Traditional cultivar/landrace	Hordeum vulgare L. convar. vulgare var. himalayense (Rittig) KÃ¶rn.	Tadschikistan	10.25642/IPK/GBIS/26038
HOR_7251	spring type	Traditional cultivar/landrace	Hordeum vulgare L. convar. vulgare var. violaceum KÃ¶rn.	India	10.25642/IPK/GBIS/23076
HOR_18913	spring type	Traditional cultivar/landrace	Hordeum vulgare L. convar. vulgare var. brevisetum Regel ex Orlov	Nepal	10.25642/IPK/GBIS/258883
HOR_1020	winter type	Traditional cultivar/landrace	Hordeum vulgare L. convar. vulgare var. hybernum Viborg	Greece	10.25642/IPK/GBIS/17224
HOR_19184	spring type	Traditional cultivar/landrace	Hordeum sp.	India	10.25642/IPK/GBIS/239689
HOR_5486	spring type	Traditional cultivar/landrace	Hordeum vulgare L. convar. distichon (L.) Alef. var. nutans (Rode) Alef.	Ethiopia	10.25642/IPK/GBIS/21396
HOR_12072	winter type	Traditional cultivar/landrace	Hordeum vulgare L. convar. vulgare var. hybernum Viborg	France	10.25642/IPK/GBIS/86540
HOR_13987	spring type	Traditional cultivar/landrace	Hordeum vulgare L. convar. vulgare var. hybernum Viborg	Ethiopia	10.25642/IPK/GBIS/228463
HOR_10775	spring type	Traditional cultivar/landrace	Hordeum vulgare L. convar. distichon (L.) Alef. var. nutans (Rode) Alef.	Georgia	10.25642/IPK/GBIS/85397
HOR_14876	spring type	Traditional cultivar/landrace	Hordeum sp.	Nepal	10.25642/IPK/GBIS/257182
HOR_5373	spring type	Traditional cultivar/landrace	Hordeum vulgare L. convar. distichon (L.) Alef. var. medicum KÃ¶rn.	Ethiopia	10.25642/IPK/GBIS/21283
HOR_18220	spring type	Traditional cultivar/landrace	Hordeum vulgare L. convar. vulgare var. asiaticum (Vavilov) Mansf.	Afghanistan	10.25642/IPK/GBIS/231377
HOR_2237	winter type	Traditional cultivar/landrace	Hordeum vulgare L. convar. vulgare var. hybernum Viborg + var. rikotense Regel	Turkey	10.25642/IPK/GBIS/18329
HOR_6936	spring type	Advanced/improved cultivar	Hordeum vulgare L. convar. distichon (L.) Alef. var. nudum (L.) Alef.	Germany	10.25642/IPK/GBIS/26023
HOR_8710	intermediate (winter)	Traditional cultivar/landrace	Hordeum vulgare L. convar. intermedium (KÃ¶rn.) Mansf. var. harlani (Vavilov & Orlov) Mansf.	Nepal	10.25642/IPK/GBIS/24408
HOR_11126	spring type	Advanced/improved cultivar	Hordeum vulgare L. convar. distichon (L.) Alef. var. erectum (Rode) Alef.	Japan	10.25642/IPK/GBIS/72571
HOR_16078	spring type	Traditional cultivar/landrace	Hordeum sp.	Afghanistan	10.25642/IPK/GBIS/226524
HOR_8370	spring type	Traditional cultivar/landrace	Hordeum vulgare L. convar. vulgare	India	10.25642/IPK/GBIS/24075
HOR_7428	spring type	Traditional cultivar/landrace	Hordeum vulgare L. convar. vulgare var. nuditonsum (KÃ¶rn.) Mansf.	Russian Federation	10.25642/IPK/GBIS/23251
HOR_8440	spring type	Traditional cultivar/landrace	Hordeum vulgare L. convar. vulgare var. coeleste L.	India	10.25642/IPK/GBIS/24145
HOR_495	spring type	Traditional cultivar/landrace	Hordeum vulgare L. convar. vulgare var. hybernum Viborg	Turkey	10.25642/IPK/GBIS/16722
HOR_7124	spring type	Traditional cultivar/landrace	Hordeum vulgare L. convar. vulgare var. trifurcatum (Schlecht.) Wender.	Nepal	10.25642/IPK/GBIS/22957
HOR_12171	winter type	Traditional cultivar/landrace	Hordeum vulgare L. convar. vulgare var. rikotense Regel	Switzerland	10.25642/IPK/GBIS/385848
HOR_11431	spring type	Traditional cultivar/landrace	Hordeum vulgare L. convar. vulgare var. coeleste L.	Peru	10.25642/IPK/GBIS/56548
HOR_11450	spring type	Traditional cultivar/landrace	Hordeum vulgare L. convar. vulgare var. himalayense (Rittig) KÃ¶rn.	United States of America	10.25642/IPK/GBIS/56661
HOR_1071	winter type	Traditional cultivar/landrace	Hordeum vulgare L. convar. vulgare var. hybernum Viborg	Turkey	10.25642/IPK/GBIS/17274
HOR_6934	winter type	Advanced/improved cultivar	Hordeum vulgare L. convar. vulgare var. densum SÃ©r.	United States of America	10.25642/IPK/GBIS/26021
HOR_18087	winter type	Traditional cultivar/landrace	Hordeum sp.	Spain	10.25642/IPK/GBIS/234545
HOR_3369	winter type	Traditional cultivar/landrace	Hordeum vulgare L. convar. vulgare var. hybernum Viborg	Russian Federation	10.25642/IPK/GBIS/19370
HOR_5020	spring type	Advanced/improved cultivar	Hordeum vulgare L. convar. vulgare var. nigrum (Willd.) Link	Ethiopia	10.25642/IPK/GBIS/20931
HOR_9808	spring type	Traditional cultivar/landrace	Hordeum vulgare L. convar. vulgare var. parallelum KÃ¶rn.	United States of America	10.25642/IPK/GBIS/25456
HOR_18201	spring type	Traditional cultivar/landrace	Hordeum sp.	Tschad	10.25642/IPK/GBIS/246738
HOR_3460	winter type	Traditional cultivar/landrace	Hordeum vulgare L. convar. vulgare var. hybernum Viborg	Russian Federation	10.25642/IPK/GBIS/19461
HOR_1780	spring type	Traditional cultivar/landrace	Hordeum vulgare L. convar. vulgare var. hybernum Viborg	Iran (Islamic Republic Of)	10.25642/IPK/GBIS/17919
HOR_2180	spring type	Advanced/improved cultivar	Hordeum vulgare L. convar. vulgare var. hybernum Viborg	Czechoslovakia (formerly)	10.25642/IPK/GBIS/18279
HOR_2403	spring type	Advanced/improved cultivar	Hordeum vulgare L. convar. vulgare var. rikotense Regel	Canada	10.25642/IPK/GBIS/18464
HOR_15908	spring type	Traditional cultivar/landrace	Hordeum sp.	Greece	10.25642/IPK/GBIS/231331
HOR_3187	winter type	Advanced/improved cultivar	Hordeum vulgare L. convar. vulgare var. hybernum Viborg	Czechoslovakia (formerly)	10.25642/IPK/GBIS/19196
HOR_3686	spring type	Advanced/improved cultivar	Hordeum vulgare L. convar. vulgare var. hybernum Viborg	Germany	10.25642/IPK/GBIS/19680
HOR_3155	winter type	Advanced/improved cultivar	Hordeum vulgare L. convar. vulgare var. horsfordianum Wittm.	United States of America	10.25642/IPK/GBIS/19168
HOR_3359	winter type	Traditional cultivar/landrace	Hordeum vulgare L. convar. vulgare var. hybernum Viborg	Ukraine	10.25642/IPK/GBIS/19360
HOR_5876	spring type	Traditional cultivar/landrace	Hordeum vulgare L. convar. vulgare var. rikotense Regel	Ethiopia	10.25642/IPK/GBIS/21786
HOR_20269	spring type	Traditional cultivar/landrace	Hordeum sp.	Belgium	10.25642/IPK/GBIS/257238
HOR_21641	spring type	Traditional cultivar/landrace	Hordeum vulgare L. convar. vulgare var. hybernum Viborg	Tschad	10.25642/IPK/GBIS/252489
HOR_15905	spring type	Traditional cultivar/landrace	Hordeum sp.	UdSSR (now: Russian Federation)	10.25642/IPK/GBIS/246341
HOR_14411	spring type	Traditional cultivar/landrace	Hordeum vulgare L. convar. vulgare var. hybernum Viborg	Egypt	10.25642/IPK/GBIS/235161
HOR_14439	spring type	Advanced/improved cultivar	Hordeum vulgare L. convar. distichon (L.) Alef. var. nutans (Rode) Alef.	Germany	10.25642/IPK/GBIS/230324

## Sheet: S2
S2	Phenotypes 48_CC: Best linear unbiased estimators (BLUEs) for normalized colony counts
IDs	BLUE	Heritability H2=0.74
HOR_1361	22.7103
HOR_15254	15.5666
HOR_10004	18.7667
HOR_10192	92.644
HOR_1020	33.144
HOR_1044	38.1723
HOR_1048	41.4271
HOR_1071	31.9298
HOR_10725	45.5437
HOR_10742	12.1979
HOR_10764	-0.846319
HOR_10775	45.3646
HOR_10784	47.6343
HOR_1080	0.510786
HOR_10886	72.6758
HOR_10990	6.44307
HOR_11013	44.5311
HOR_11083	31.4625
HOR_11101	9.06747
HOR_11126	48.9431
HOR_11409	72.4381
HOR_11431	15.2254
HOR_11448	36.284
HOR_11450	33.9506
HOR_11662	15.8031
HOR_11875	15.5675
HOR_11922	15.9456
HOR_12070	80.4444
HOR_12072	37.4113
HOR_12168	39.4127
HOR_12171	24.8162
HOR_12184	17.0353
HOR_12311	123.692
HOR_12367	50.3162
HOR_12412	52.6944
HOR_1251	-2.10175
HOR_12791	112.973
HOR_12830	35.4456
HOR_13462	65.682
HOR_13716	56.3499
HOR_13724	33.5462
HOR_13800	6.25597
HOR_13821	43.6113
HOR_13836	48.1421
HOR_1384	3.99803
HOR_13924	109.76
HOR_13938	22.0092
HOR_13979	23.4911
HOR_13987	13.1113
HOR_14342	13.7959
HOR_14411	85.0424
HOR_14439	74.5599
HOR_14557	37.999
HOR_14689	44.4727
HOR_14787	39.3613
HOR_14876	95.6292
HOR_14914	14.4053
HOR_1531	57.3698
HOR_15401	11.4079
HOR_15778	5.88852
HOR_15788	46.6119
HOR_1581	18.7858
HOR_15840	34.638
HOR_15841	41.3736
HOR_15857	54.05
HOR_15860	30.072
HOR_15871	8.83897
HOR_15895	45.9452
HOR_15898	24.4452
HOR_15905	87.207
HOR_15908	28.072
HOR_15922	28.1409
HOR_16071	59.0669
HOR_16078	129.308
HOR_16112	23.3652
HOR_16149	29.9113
HOR_1626	68.1034
HOR_16358	45.4714
HOR_16569	37.0552
HOR_17077	21.2167
HOR_17169	-3.86448
HOR_17591	21.6161
HOR_17649	-1.35044
HOR_1780	41.2316
HOR_18087	40.421
HOR_1816	22.8364
HOR_18201	50.05
HOR_18220	25.1409
HOR_18300	2.44249
HOR_18364	27.6925
HOR_18381	57.2167
HOR_18382	25.0403
HOR_18385	41.339
HOR_18681	37.6723
HOR_18795	10.078
HOR_18824	21.0217
HOR_18913	36.2547
HOR_18917	57.7219
HOR_18924	45.9613
HOR_19184	0.598256
HOR_19379	5.92621
HOR_19568	56.9829
HOR_1990	28.792
HOR_19952	20.4494
HOR_20226	30.0071
HOR_20269	12.6723
HOR_2028	50.8314
HOR_20909	34.0403
HOR_21258	17.416
HOR_21428	48.0983
HOR_21461	31.4715
HOR_21548	46.943
HOR_21599	83.999
HOR_21641	47.1199
HOR_21687	46.6626
HOR_2180	48.7933
HOR_2237	48.6059
HOR_2290	35.4773
HOR_2293	106.376
HOR_2369	52.16
HOR_2383	90.292
HOR_2403	136.587
HOR_2598	32.1253
HOR_2637	50.7316
HOR_2749	56.485
HOR_282	49.4245
HOR_2957	-12.1847
HOR_2970	51.5939
HOR_3023	8.27002
HOR_3081	64.7959
HOR_3093	13.3031
HOR_3125	117.485
HOR_3153	27.0717
HOR_3155	43.8441
HOR_3187	56.5056
HOR_3233	26.9875
HOR_3359	15.7103
HOR_3369	29.877
HOR_337	29.5358
HOR_3460	18.9431
HOR_3686	60.1917
HOR_3728	33.7358
HOR_3909	17.5276
HOR_3912	71.9965
HOR_3926	101.141
HOR_4030	84.3371
HOR_4034	42.4273
HOR_4136	18.644
HOR_4138	81.0108
HOR_4201	24.4533
HOR_4258	-27.1279
HOR_4264	8.20777
HOR_4273	61.8031
HOR_4403	78.7205
HOR_4606	68.7383
HOR_4653	35.1072
HOR_473	29.3081
HOR_4829	90.4748
HOR_495	108.094
HOR_5020	1.95868
HOR_5373	16.1749
HOR_5486	133.815
HOR_5876	61.4244
HOR_610	100.081
HOR_6892	9.7764
HOR_6934	32.995
HOR_6936	28.925
HOR_6952	57.2583
HOR_6962	52.2583
HOR_7056	100.276
HOR_7129	117.597
HOR_7172	88.7101
HOR_7236	99.8646
HOR_7251	52.1877
HOR_7428	12.5028
HOR_7474	25.9909
HOR_7552	25.8987
HOR_7657	46.5967
HOR_8117	20.2481
HOR_8148	47.1565
HOR_8370	44.6979
HOR_8440	-3.76667
HOR_8659	36.9381
HOR_8710	76.7604
HOR_8711	62.5887
HOR_8760	56.1673
HOR_8819	33.1565
HOR_8904	49.0667
HOR_9043	14.4431
HOR_9250	29.1775
HOR_9492	171.032
HOR_9558	24.9148
HOR_9724	65.5574
HOR_9808	63.9972
HOR_9927	33.0887
HOR_997	69.5396

## Sheet: S3
S3	Phenotypes 48_CS: BLUEs, colony size 48 hai
ID	BLUE	Heritability H2= 0.28
HOR_1361	4620.79
HOR_15254	4436.59
HOR_10004	4057.26
HOR_10192	4696.88
HOR_1020	4815.53
HOR_1044	3301.48
HOR_1048	3788.88
HOR_1071	3955.56
HOR_10725	4877.69
HOR_10742	4097.54
HOR_10764	3339.66
HOR_10775	2875.18
HOR_10784	3135.05
HOR_1080	3332.55
HOR_10886	3380.45
HOR_10990	2917.13
HOR_11013	4398.6
HOR_11083	3793.38
HOR_11101	3853.41
HOR_11126	3968.69
HOR_11409	3361.45
HOR_11431	3320.17
HOR_11448	3594.48
HOR_11450	4234.55
HOR_11662	5483.91
HOR_11875	4692.97
HOR_11922	4009.89
HOR_12070	3869.06
HOR_12072	3612.52
HOR_12168	3814.47
HOR_12171	4540.98
HOR_12184	3103.58
HOR_12311	4243.33
HOR_12367	4719.18
HOR_12412	3087.16
HOR_1251	2403.77
HOR_12791	4131.05
HOR_12830	4602.7
HOR_13462	4238.25
HOR_13716	4646.5
HOR_13724	3932.6
HOR_13800	1929.82
HOR_13821	3926.26
HOR_13836	4168.46
HOR_1384	3086.21
HOR_13924	4366.17
HOR_13938	3536.39
HOR_13979	3982.23
HOR_13987	3343.68
HOR_14342	3206.24
HOR_14411	3341.5
HOR_14439	4729.5
HOR_14557	3244.66
HOR_14689	3193.52
HOR_14787	2864.64
HOR_14876	5340.36
HOR_14914	4220.29
HOR_1531	3667.89
HOR_15401	3089.89
HOR_15778	5106.67
HOR_15788	4921.2
HOR_1581	3076.91
HOR_15840	4913.33
HOR_15841	5039.47
HOR_15857	4647.4
HOR_15860	3988
HOR_15871	4402.21
HOR_15895	4131.34
HOR_15898	3676.94
HOR_15905	5421.54
HOR_15908	3902.48
HOR_15922	3359.51
HOR_16071	4446.93
HOR_16078	5492.63
HOR_16112	4838.95
HOR_16149	3310.41
HOR_1626	3519.11
HOR_16358	4533.4
HOR_16569	4660.62
HOR_17077	4052.77
HOR_17169	3886.16
HOR_17591	4406.98
HOR_17649	2528.66
HOR_1780	3556
HOR_18087	3871.76
HOR_1816	3695.12
HOR_18201	4692.56
HOR_18220	4730.35
HOR_18300	4425.87
HOR_18364	3592.5
HOR_18381	4842.6
HOR_18382	5895.19
HOR_18385	3835.03
HOR_18681	4383.3
HOR_18795	4340.08
HOR_18824	4810.39
HOR_18913	3647.11
HOR_18917	5014.59
HOR_18924	4046.74
HOR_19184	4703.46
HOR_19379	4333.78
HOR_19568	4487.08
HOR_1990	4082.29
HOR_19952	3806.53
HOR_20226	3798.15
HOR_20269	3705.47
HOR_2028	4278.61
HOR_20909	4147.72
HOR_21258	4214.89
HOR_21428	3859.66
HOR_21461	5219.21
HOR_21548	3790.2
HOR_21599	3444.3
HOR_21641	5412.34
HOR_21687	4863.44
HOR_2180	3548.81
HOR_2237	4075.56
HOR_2290	4530.95
HOR_2293	3649.3
HOR_2369	4156.87
HOR_2383	3694.75
HOR_2403	3445.56
HOR_2598	2951.35
HOR_2637	3820.22
HOR_2749	3886.19
HOR_282	3607.58
HOR_2957	2849.55
HOR_2970	3635.83
HOR_3023	4801.09
HOR_3081	3419.58
HOR_3093	3184.37
HOR_3125	4521.75
HOR_3153	2893.73
HOR_3155	4399.86
HOR_3187	4826.33
HOR_3233	3372.79
HOR_3359	3636.33
HOR_3369	2945.98
HOR_337	3492.02
HOR_3460	3627.68
HOR_3686	3457.16
HOR_3728	3029.66
HOR_3909	3655.31
HOR_3912	3646.93
HOR_3926	3322.13
HOR_4030	3245.52
HOR_4034	3693.47
HOR_4136	2966.6
HOR_4138	4193.27
HOR_4201	5453
HOR_4258	2074.38
HOR_4264	4023.01
HOR_4273	4714.11
HOR_4403	4823.69
HOR_4606	3917.63
HOR_4653	3435.66
HOR_473	3400.29
HOR_4829	3745.38
HOR_495	4654.9
HOR_5020	2406.4
HOR_5373	3555.29
HOR_5486	4844.65
HOR_5876	4325.63
HOR_610	4316.11
HOR_6892	2481.72
HOR_6934	5323.03
HOR_6936	3597.32
HOR_6952	4185.68
HOR_6962	3177.89
HOR_7056	3680.81
HOR_7129	2999.88
HOR_7172	4475.67
HOR_7236	4215.9
HOR_7251	3490.61
HOR_7428	4717.28
HOR_7474	3659.27
HOR_7552	3778.09
HOR_7657	2962.58
HOR_8117	2610.23
HOR_8148	3087.81
HOR_8370	3908.18
HOR_8440	1925.75
HOR_8659	3258.52
HOR_8710	4829.02
HOR_8711	3804.41
HOR_8760	3617.14
HOR_8819	2903.13
HOR_8904	3981.14
HOR_9043	2614.79
HOR_9250	2996.6
HOR_9492	3215.63
HOR_9558	2560.82
HOR_9724	3488
HOR_9808	3148.55
HOR_9927	4288.55
HOR_997	4124.5

## Sheet: S4
S4	Phenotypes 96_CS: BLUEs, colony size 96 hai
IDs	BLUE	Heritability H2=0.30
HOR_1361	370649
HOR_15254	251861
HOR_10004	185289
HOR_10192	89551.1
HOR_1020	291793
HOR_1044	245912
HOR_1048	129224
HOR_1071	97880.6
HOR_10725	75377
HOR_10742	52868.8
HOR_10764	8500
HOR_10775	32890.2
HOR_10784	130873
HOR_1080	125997
HOR_10886	34475.7
HOR_10990	115472
HOR_11013	111816
HOR_11083	133578
HOR_11101	285671
HOR_11126	195490
HOR_11409	99615.6
HOR_11431	263979
HOR_11448	125790
HOR_11450	98789.7
HOR_11662	212258
HOR_11875	227966
HOR_11922	174127
HOR_12070	99616.1
HOR_12072	101721
HOR_12168	86048.8
HOR_12171	275124
HOR_12184	66128.4
HOR_12311	72188.2
HOR_12367	218867
HOR_12412	95776.6
HOR_1251	115094
HOR_12791	21431.3
HOR_12830	166806
HOR_13462	154798
HOR_13716	349561
HOR_13724	129294
HOR_13800	113746
HOR_13821	388064
HOR_13836	251926
HOR_1384	147659
HOR_13924	193561
HOR_13938	92727.3
HOR_13979	217991
HOR_13987	82544
HOR_14342	120501
HOR_14411	114168
HOR_14439	170331
HOR_14557	155851
HOR_14689	117108
HOR_14787	171376
HOR_14876	71332
HOR_14914	272687
HOR_1531	224800
HOR_15401	44305.4
HOR_15778	149933
HOR_15788	89910.6
HOR_1581	78529
HOR_15840	98637.3
HOR_15841	154263
HOR_15857	186824
HOR_15860	202636
HOR_15871	223350
HOR_15895	78304.5
HOR_15898	58800.2
HOR_15905	66331.4
HOR_15908	297840
HOR_15922	123673
HOR_16071	75080.3
HOR_16078	63250.1
HOR_16112	192144
HOR_16149	157598
HOR_1626	143880
HOR_16358	180909
HOR_16569	177529
HOR_17077	254905
HOR_17169	42048.1
HOR_17591	310408
HOR_17649	79718.6
HOR_1780	116045
HOR_18087	201302
HOR_1816	195039
HOR_18201	234651
HOR_18220	111975
HOR_18300	75640.8
HOR_18364	116534
HOR_18381	109221
HOR_18382	117613
HOR_18385	55606.3
HOR_18681	140174
HOR_18795	108795
HOR_18824	153287
HOR_18913	153813
HOR_18917	239942
HOR_18924	99179.9
HOR_19184	37661
HOR_19379	113069
HOR_19568	208908
HOR_1990	74968.4
HOR_19952	121509
HOR_20226	120162
HOR_20269	38285.3
HOR_2028	237445
HOR_20909	66457.7
HOR_21258	190686
HOR_21428	166600
HOR_21461	126276
HOR_21548	134685
HOR_21599	154861
HOR_21641	86123.7
HOR_21687	193362
HOR_2180	446702
HOR_2237	179902
HOR_2290	260529
HOR_2293	85412
HOR_2369	237776
HOR_2383	144566
HOR_2403	122842
HOR_2598	97070.5
HOR_2637	116237
HOR_2749	174745
HOR_282	156588
HOR_2957	55236.8
HOR_2970	137851
HOR_3023	42532.9
HOR_3081	255774
HOR_3093	43212
HOR_3125	131920
HOR_3153	219567
HOR_3155	173522
HOR_3187	260663
HOR_3233	82153.1
HOR_3359	156130
HOR_3369	210095
HOR_337	211198
HOR_3460	128243
HOR_3686	196342
HOR_3728	65109
HOR_3909	237543
HOR_3912	82062.4
HOR_3926	111619
HOR_4030	57878.1
HOR_4034	61124.6
HOR_4136	261574
HOR_4138	56181.2
HOR_4201	58003.7
HOR_4258	63984
HOR_4264	157185
HOR_4273	304353
HOR_4403	53248.8
HOR_4606	63461.1
HOR_4653	204383
HOR_473	166700
HOR_4829	68044.6
HOR_495	146420
HOR_5020	58563.8
HOR_5373	99357.7
HOR_5486	310001
HOR_5876	87832.9
HOR_610	97744.2
HOR_6892	155793
HOR_6934	400054
HOR_6936	107441
HOR_6952	109773
HOR_6962	112345
HOR_7056	117623
HOR_7129	57263
HOR_7172	79886.1
HOR_7236	73995.2
HOR_7251	165878
HOR_7428	134145
HOR_7474	173612
HOR_7552	248390
HOR_7657	290095
HOR_8117	205672
HOR_8148	34116.7
HOR_8370	145473
HOR_8440	84766.3
HOR_8659	204936
HOR_8710	73124.5
HOR_8711	83068.9
HOR_8760	106133
HOR_8819	147420
HOR_8904	158673
HOR_9043	61899.1
HOR_9250	23160.6
HOR_9492	74233.6
HOR_9558	53421.2
HOR_9724	78750.4
HOR_9808	243525
HOR_9927	201706
HOR_997	179992

## Sheet: S5
S4	Phenotypes 0-96 AUC: Area under the curve (AUC) for 0-96hai growth curve
IDs	AUC
HOR_10004	4.6417e+06
HOR_10192	2.37468e+06
HOR_1020	7.23417e+06
HOR_1044	6.06036e+06
HOR_1048	3.28325e+06
HOR_1071	2.539e+06
HOR_10725	2.04318e+06
HOR_10742	1.46553e+06
HOR_10764	364304
HOR_10775	927373
HOR_10784	3.29144e+06
HOR_1080	3.1839e+06
HOR_10886	989679
HOR_10990	2.91136e+06
HOR_11013	2.89471e+06
HOR_11083	3.38796e+06
HOR_11101	7.04108e+06
HOR_11126	4.88226e+06
HOR_11409	2.55212e+06
HOR_11431	6.49485e+06
HOR_11448	3.1915e+06
HOR_11450	2.57421e+06
HOR_11662	5.35742e+06
HOR_11875	5.69644e+06
HOR_11922	4.37151e+06
HOR_12070	2.5765e+06
HOR_12072	2.6147e+06
HOR_12168	2.24827e+06
HOR_12171	6.82094e+06
HOR_12184	1.73605e+06
HOR_12311	1.9362e+06
HOR_12367	5.47934e+06
HOR_12412	2.44682e+06
HOR_1251	2.87763e+06
HOR_12791	712640
HOR_12830	4.22427e+06
HOR_13462	3.91859e+06
HOR_13716	8.6125e+06
HOR_13724	3.29182e+06
HOR_13800	2.82253e+06
HOR_13821	9.50201e+06
HOR_13836	6.24631e+06
HOR_1384	3.69194e+06
HOR_13924	4.85504e+06
HOR_13938	2.3952e+06
HOR_13979	5.42292e+06
HOR_13987	2.14155e+06
HOR_14342	3.04591e+06
HOR_14411	2.90044e+06
HOR_14439	4.31495e+06
HOR_14557	3.89617e+06
HOR_14689	2.96388e+06
HOR_14787	4.25052e+06
HOR_14876	1.96831e+06
HOR_14914	6.74706e+06
HOR_15254	6.25762e+06
HOR_1531	5.57126e+06
HOR_15401	1.21164e+06
HOR_15778	3.84351e+06
HOR_15788	2.39407e+06
HOR_1581	2.03239e+06
HOR_15840	2.60313e+06
HOR_15841	3.94421e+06
HOR_15857	4.70684e+06
HOR_15860	5.0547e+06
HOR_15871	5.57171e+06
HOR_15895	2.07761e+06
HOR_15898	1.5877e+06
HOR_15905	1.85219e+06
HOR_15908	7.33549e+06
HOR_15922	3.12941e+06
HOR_16071	2.01538e+06
HOR_16078	1.78165e+06
HOR_16112	4.84371e+06
HOR_16149	3.94125e+06
HOR_1626	3.62204e+06
HOR_16358	4.55942e+06
HOR_16569	4.48441e+06
HOR_17077	6.31224e+06
HOR_17169	1.19569e+06
HOR_17591	7.66134e+06
HOR_17649	2.03462e+06
HOR_1780	2.95578e+06
HOR_18087	5.0171e+06
HOR_1816	4.8583e+06
HOR_18201	5.85687e+06
HOR_18220	2.91447e+06
HOR_18300	2.02782e+06
HOR_18364	2.96925e+06
HOR_18381	2.85375e+06
HOR_18382	3.10569e+06
HOR_18385	1.51863e+06
HOR_18681	3.57457e+06
HOR_18795	2.81941e+06
HOR_18824	3.90978e+06
HOR_18913	3.86657e+06
HOR_18917	5.9993e+06
HOR_18924	2.57456e+06
HOR_19184	1.12963e+06
HOR_19379	2.92168e+06
HOR_19568	5.22918e+06
HOR_1990	1.99519e+06
HOR_19952	3.09892e+06
HOR_20226	3.06619e+06
HOR_20269	1.09671e+06
HOR_2028	5.90404e+06
HOR_20909	1.79407e+06
HOR_21258	4.77877e+06
HOR_21428	4.18365e+06
HOR_21461	3.28113e+06
HOR_21548	3.41438e+06
HOR_21599	3.882e+06
HOR_21641	2.32676e+06
HOR_21687	4.87413e+06
HOR_2180	1.08912e+07
HOR_2237	4.51328e+06
HOR_2290	6.47017e+06
HOR_2293	2.22505e+06
HOR_2369	5.90617e+06
HOR_2383	3.64694e+06
HOR_2403	3.11359e+06
HOR_2598	2.47136e+06
HOR_2637	2.97305e+06
HOR_2749	4.38041e+06
HOR_282	3.93129e+06
HOR_2957	1.46246e+06
HOR_2970	3.48293e+06
HOR_3023	1.25124e+06
HOR_3081	6.30272e+06
HOR_3093	1.18994e+06
HOR_3125	3.38312e+06
HOR_3153	5.40852e+06
HOR_3155	4.37573e+06
HOR_3187	6.48757e+06
HOR_3233	2.13357e+06
HOR_3359	3.92167e+06
HOR_3369	5.18369e+06
HOR_337	5.23638e+06
HOR_3460	3.25196e+06
HOR_3686	4.87815e+06
HOR_3728	1.70804e+06
HOR_3909	5.8765e+06
HOR_3912	2.14455e+06
HOR_3926	2.83831e+06
HOR_4030	1.54486e+06
HOR_4034	1.64428e+06
HOR_4136	6.42017e+06
HOR_4138	1.54963e+06
HOR_4201	1.65383e+06
HOR_4258	1.63519e+06
HOR_4264	3.96554e+06
HOR_4273	7.53075e+06
HOR_4403	1.50951e+06
HOR_4606	1.71111e+06
HOR_4653	5.0701e+06
HOR_473	4.16402e+06
HOR_4829	1.81285e+06
HOR_495	3.73751e+06
HOR_5020	1.52104e+06
HOR_5373	2.55524e+06
HOR_5486	7.67256e+06
HOR_5876	2.31562e+06
HOR_610	2.55303e+06
HOR_6892	3.85815e+06
HOR_6934	9.85679e+06
HOR_6936	2.75125e+06
HOR_6952	2.83547e+06
HOR_6962	2.84881e+06
HOR_7056	2.99963e+06
HOR_7129	1.51831e+06
HOR_7172	2.1321e+06
HOR_7236	1.97825e+06
HOR_7251	4.14861e+06
HOR_7428	3.44591e+06
HOR_7474	4.34233e+06
HOR_7552	6.14272e+06
HOR_7657	7.10448e+06
HOR_8117	5.06142e+06
HOR_8148	967015
HOR_8370	3.67895e+06
HOR_8440	2.12683e+06
HOR_8659	5.07487e+06
HOR_8710	1.98678e+06
HOR_8711	2.17627e+06
HOR_8760	2.72083e+06
HOR_8819	3.67742e+06
HOR_8904	3.99925e+06
HOR_9043	1.61109e+06
HOR_9250	699691
HOR_9492	1.93596e+06
HOR_9558	1.40503e+06
HOR_9724	2.05743e+06
HOR_9808	5.99574e+06
HOR_9927	5.04679e+06
HOR_997	4.51779e+06
Morex	4.82299e+06

## Sheet: S6
S6	GWAS: 48hai normalized colony counts phenotype, gene annotaions in associated genomic regions with -Log10 P>4, V2=MorexV2 reference; V3=MorexV3 reference
MTA_Block_ID	chr	Top_P(-Log10)	Top_Sign_SNP	V2_region_start	V2_region_end	V2_gene_start	V2_gene_end	V2_gene_id	V2_gene_description	V3_gene_start	V3_gene_end	V3_gene_id	V3_description
48_CC_MTAB_13	chr3H	6.95861	3:607476377	607226377	607726377	607327174	607327443	HORVU.MOREX.r2.3HG0268010.1	heavy metal atpase 4	598619030	598619675	HORVU.MOREX.r3.3HG0321070.1	heavy metal atpase 4
48_CC_MTAB_13	chr3H	6.95861	3:607476377	607226377	607726377	607329249	607329581	HORVU.MOREX.r2.3HG0268020.1	cytochrome P450, family 83, subfamily A, polypeptide 1	598621452	598621784	HORVU.MOREX.r3.3HG0321080.1	TIFY domain protein 8
48_CC_MTAB_13	chr3H	6.95861	3:607476377	607226377	607726377	607368541	607368873	HORVU.MOREX.r2.3HG0268030.1	Beta-hexosaminidase	598660266	598660598	HORVU.MOREX.r3.3HG0321090.1	Beta-hexosaminidase
48_CC_MTAB_13	chr3H	6.95861	3:607476377	607226377	607726377	607377747	607378091	HORVU.MOREX.r2.3HG0268040.1	Pesticidal crystal protein Cry1Ca	598669442	598669909	HORVU.MOREX.r3.3HG0321110.1	Pesticidal crystal protein Cry1Ca
48_CC_MTAB_13	chr3H	6.95861	3:607476377	607226377	607726377	607379868	607380200	HORVU.MOREX.r2.3HG0268050.1	Cytochrome P450 superfamily protein	#N/A	#N/A	#N/A	#N/A
48_CC_MTAB_13	chr3H	6.95861	3:607476377	607226377	607726377	607410377	607410736	HORVU.MOREX.r2.3HG0268060.1	Ralf-like 32	598698723	598699082	HORVU.MOREX.r3.3HG0321130.1	Ralf-like 32
48_CC_MTAB_13	chr3H	6.95861	3:607476377	607226377	607726377	607425161	607425493	HORVU.MOREX.r2.3HG0268070.1	Glutamate-1-semialdehyde 2,1-aminomutase 2	598713478	598714073	HORVU.MOREX.r3.3HG0321140.1	Glutamate-1-semialdehyde 2,1-aminomutase 2
48_CC_MTAB_13	chr3H	6.95861	3:607476377	607226377	607726377	607442236	607442595	HORVU.MOREX.r2.3HG0268080.1	P-loop nucleoside triphosphate hydrolases superfamily protein with CH (Calponin Homology) domain-containing protein	598730583	598730942	HORVU.MOREX.r3.3HG0321150.1	P-loop nucleoside triphosphate hydrolases superfamily protein with CH (Calponin Homology) domain-containing protein
48_CC_MTAB_13	chr3H	6.95861	3:607476377	607226377	607726377	607474193	607477296	HORVU.MOREX.r2.3HG0268090.1	Orotate phosphoribosyltransferase, putative	598760604	598764050	HORVU.MOREX.r3.3HG0321170.1	Orotate phosphoribosyltransferase, putative
48_CC_MTAB_13	chr3H	6.95861	3:607476377	607226377	607726377	607490481	607492038	HORVU.MOREX.r2.3HG0268100.1	F-box protein	598777125	598778682	HORVU.MOREX.r3.3HG0321190.1	F-box protein
48_CC_MTAB_13	chr3H	6.95861	3:607476377	607226377	607726377	607495283	607495564	HORVU.MOREX.r2.3HG0268110.1	TTF-type zinc finger protein with HAT dimerization domain-containing protein	598781927	598782208	HORVU.MOREX.r3.3HG0321200.1	TTF-type zinc finger protein with HAT dimerization domain-containing protein
48_CC_MTAB_13	chr3H	6.95861	3:607476377	607226377	607726377	607503255	607505151	HORVU.MOREX.r2.3HG0268120.1	Receptor kinase-like protein	598789901	598791797	HORVU.MOREX.r3.3HG0321210.1	Receptor kinase-like protein
48_CC_MTAB_13	chr3H	6.95861	3:607476377	607226377	607726377	607545633	607546563	HORVU.MOREX.r2.3HG0268130.1	Transposon protein, putative, CACTA, En/Spm sub-class	#N/A	#N/A	#N/A	#N/A
48_CC_MTAB_13	chr3H	6.95861	3:607476377	607226377	607726377	607644277	607647648	HORVU.MOREX.r2.3HG0268150.1	Orotate phosphoribosyltransferase, Orotidine-5'-phosphate decarboxylase	598925072	598928928	HORVU.MOREX.r3.3HG0321260.1	Orotate phosphoribosyltransferase, Orotidine-5'-phosphate decarboxylase
48_CC_MTAB_13	chr3H	6.95861	3:607476377	607226377	607726377	607664200	607667967	HORVU.MOREX.r2.3HG0268160.1	Arf GTPase activating protein	598944412	598948744	HORVU.MOREX.r3.3HG0321270.1	Arf GTPase activating protein
48_CC_MTAB_29	chr7H	6.31876	7:13842433	13464834	14092417	13541180	13542362	HORVU.MOREX.r2.7HG0533840.1	Peroxidase	15065315	15066497	HORVU.MOREX.r3.7HG0642520.1	Peroxidase
48_CC_MTAB_29	chr7H	6.31876	7:13842433	13464834	14092417	13553169	13554468	HORVU.MOREX.r2.7HG0533870.1	Peroxisomal membrane protein 11 homolog	15076665	15079298	HORVU.MOREX.r3.7HG0642550.1	Peroxisomal membrane protein 11 homolog
48_CC_MTAB_29	chr7H	6.31876	7:13842433	13464834	14092417	13589858	13591520	HORVU.MOREX.r2.7HG0533890.1	Glycosyltransferase	15110227	15111886	HORVU.MOREX.r3.7HG0642560.1	Glycosyltransferase
48_CC_MTAB_29	chr7H	6.31876	7:13842433	13464834	14092417	13654344	13657545	HORVU.MOREX.r2.7HG0533900.1	Glutathione S-transferase-like protein	15171038	15174571	HORVU.MOREX.r3.7HG0642580.1	Glutathione S-transferase-like protein
48_CC_MTAB_29	chr7H	6.31876	7:13842433	13464834	14092417	13691673	13695954	HORVU.MOREX.r2.7HG0533910.1	Protein kinase	15208341	15212622	HORVU.MOREX.r3.7HG0642600.1	Receptor kinase-like protein
48_CC_MTAB_29	chr7H	6.31876	7:13842433	13464834	14092417	13702890	13706834	HORVU.MOREX.r2.7HG0533920.1	Anthocyanin 5-aromatic acyltransferase	15218360	15222304	HORVU.MOREX.r3.7HG0642610.1	Anthocyanin 5-aromatic acyltransferase
48_CC_MTAB_29	chr7H	6.31876	7:13842433	13464834	14092417	13735353	13736975	HORVU.MOREX.r2.7HG0533930.1	Glycosyltransferase	15250743	15252683	HORVU.MOREX.r3.7HG0642640.1	Glycosyltransferase
48_CC_MTAB_29	chr7H	6.31876	7:13842433	13464834	14092417	13836597	13837295	HORVU.MOREX.r2.7HG0533970.1	ABA-responsive binding factor	15346536	15347596	HORVU.MOREX.r3.7HG0642690.1	ABA-responsive binding factor
48_CC_MTAB_29	chr7H	6.31876	7:13842433	13464834	14092417	13865797	13866329	HORVU.MOREX.r2.7HG0533990.1	Succinate dehydrogenase subunit 4	#N/A	#N/A	#N/A	#N/A
48_CC_MTAB_29	chr7H	6.31876	7:13842433	13464834	14092417	13896457	13908504	HORVU.MOREX.r2.7HG0534020.1	SET domain-containing protein	15403855	15414860	HORVU.MOREX.r3.7HG0642740.1	SET domain-containing protein
48_CC_MTAB_29	chr7H	6.31876	7:13842433	13464834	14092417	13909046	13911504	HORVU.MOREX.r2.7HG0534030.1	Kinase family protein	15415179	15418305	HORVU.MOREX.r3.7HG0642750.1	Kinase family protein
48_CC_MTAB_29	chr7H	6.31876	7:13842433	13464834	14092417	13931539	13934486	HORVU.MOREX.r2.7HG0534050.1	RNA-binding family protein	15437742	15441290	HORVU.MOREX.r3.7HG0642770.1	RNA-binding family protein
48_CC_MTAB_29	chr7H	6.31876	7:13842433	13464834	14092417	13954667	13955244	HORVU.MOREX.r2.7HG0534060.1	Ribose-phosphate pyrophosphokinase 2	550455443	550455937	HORVU.MOREX.r3.5HG0520630.1	GRF zinc finger family protein, expressed
48_CC_MTAB_29	chr7H	6.31876	7:13842433	13464834	14092417	13958231	13966308	HORVU.MOREX.r2.7HG0534070.1	RNase P Rpr2/Rpp21 subunit domain protein	15464587	15472424	HORVU.MOREX.r3.7HG0642810.1	RNase P Rpr2/Rpp21 subunit domain protein
48_CC_MTAB_29	chr7H	6.31876	7:13842433	13464834	14092417	13992706	13995934	HORVU.MOREX.r2.7HG0534080.1	RNase P Rpr2/Rpp21 subunit domain protein	15496055	15500731	HORVU.MOREX.r3.7HG0642820.1	RNase P Rpr2/Rpp21 subunit domain protein
48_CC_MTAB_29	chr7H	6.31876	7:13842433	13464834	14092417	14004703	14006529	HORVU.MOREX.r2.7HG0534100.1	Scarecrow transcription factor family protein	15508143	15510005	HORVU.MOREX.r3.7HG0642830.1	Scarecrow transcription factor family protein
48_CC_MTAB_29	chr7H	6.31876	7:13842433	13464834	14092417	14044295	14045713	HORVU.MOREX.r2.7HG0534120.1	S-adenosyl-L-methionine-dependent methyltransferases superfamily protein	15544333	15545751	HORVU.MOREX.r3.7HG0642850.1	S-adenosyl-L-methionine-dependent methyltransferases superfamily protein
48_CC_MTAB_29	chr7H	6.31876	7:13842433	13464834	14092417	14061331	14062926	HORVU.MOREX.r2.7HG0534160.1	Acid phosphatase 1	15561369	15562964	HORVU.MOREX.r3.7HG0642880.1	Acid phosphatase 1
48_CC_MTAB_29	chr7H	6.31876	7:13842433	13464834	14092417	14067580	14069626	HORVU.MOREX.r2.7HG0534180.1	Acid phosphatase 1	15567028	15569477	HORVU.MOREX.r3.7HG0642890.1	Acid phosphatase 1
48_CC_MTAB_10	chr3H	5.97469	3:20988238	20737402	21277273	20772855	20773723	HORVU.MOREX.r2.3HG0190150.1	Germin-like protein	21058054	21059208	HORVU.MOREX.r3.3HG0229300.1	Germin-like protein
48_CC_MTAB_10	chr3H	5.97469	3:20988238	20737402	21277273	20780243	20782898	HORVU.MOREX.r2.3HG0190160.1	Receptor-like protein kinase	21065722	21068378	HORVU.MOREX.r3.3HG0229310.1	Receptor-like protein kinase
48_CC_MTAB_10	chr3H	5.97469	3:20988238	20737402	21277273	20782979	20786371	HORVU.MOREX.r2.3HG0190170.1	Receptor-like protein kinase	21069579	21071895	HORVU.MOREX.r3.3HG0229320.1	Receptor-like protein kinase
48_CC_MTAB_10	chr3H	5.97469	3:20988238	20737402	21277273	20836751	20837233	HORVU.MOREX.r2.3HG0190180.1	Protein kinase family protein	#N/A	#N/A	#N/A	#N/A
48_CC_MTAB_10	chr3H	5.97469	3:20988238	20737402	21277273	20837441	20838682	HORVU.MOREX.r2.3HG0190190.1	Receptor-like protein kinase	21142098	21144276	HORVU.MOREX.r3.3HG0229400.1	Receptor-like protein kinase
48_CC_MTAB_10	chr3H	5.97469	3:20988238	20737402	21277273	20842088	20843338	HORVU.MOREX.r2.3HG0190200.1	F-box family protein	21125355	21126605	HORVU.MOREX.r3.3HG0229360.1	F-box family protein
48_CC_MTAB_10	chr3H	5.97469	3:20988238	20737402	21277273	20858980	20860902	HORVU.MOREX.r2.3HG0190250.1	Receptor-like protein kinase	21142098	21144276	HORVU.MOREX.r3.3HG0229400.1	Receptor-like protein kinase
48_CC_MTAB_10	chr3H	5.97469	3:20988238	20737402	21277273	20863228	20863707	HORVU.MOREX.r2.3HG0190260.1	CST complex subunit STN1	21145901	21150490	HORVU.MOREX.r3.3HG0229410.1	CST complex subunit STN1
48_CC_MTAB_10	chr3H	5.97469	3:20988238	20737402	21277273	20864578	20866503	HORVU.MOREX.r2.3HG0190270.1	Receptor-like protein kinase	21147586	21149770	HORVU.MOREX.r3.3HG0229420.1	Receptor-like protein kinase
48_CC_MTAB_10	chr3H	5.97469	3:20988238	20737402	21277273	20868586	20872560	HORVU.MOREX.r2.3HG0190290.1	mediator of RNA polymerase II transcription subunit-like protein	#N/A	#N/A	#N/A	#N/A
48_CC_MTAB_10	chr3H	5.97469	3:20988238	20737402	21277273	20889267	20890711	HORVU.MOREX.r2.3HG0190300.1	RNA exonuclease 4	21170215	21171659	HORVU.MOREX.r3.3HG0229450.1	RNA exonuclease 4
48_CC_MTAB_10	chr3H	5.97469	3:20988238	20737402	21277273	20928571	20929776	HORVU.MOREX.r2.3HG0190310.1	RNA exonuclease 4	21205306	21206511	HORVU.MOREX.r3.3HG0229460.1	RNA exonuclease 4
48_CC_MTAB_10	chr3H	5.97469	3:20988238	20737402	21277273	20932861	20933592	HORVU.MOREX.r2.3HG0190320.1	RNA exonuclease 4	21209596	21210327	HORVU.MOREX.r3.3HG0229470.1	RNA exonuclease 4
48_CC_MTAB_10	chr3H	5.97469	3:20988238	20737402	21277273	21013787	21019926	HORVU.MOREX.r2.3HG0190330.1	Actin/actin-like family protein	21286834	21293302	HORVU.MOREX.r3.3HG0229480.1	Actin/actin-like family protein
48_CC_MTAB_10	chr3H	5.97469	3:20988238	20737402	21277273	21035795	21038041	HORVU.MOREX.r2.3HG0190340.1	Scarecrow-like transcription factor 11, putative isoform 1	21305709	21308557	HORVU.MOREX.r3.3HG0229510.1	Scarecrow-like transcription factor 11, putative isoform 1
48_CC_MTAB_10	chr3H	5.97469	3:20988238	20737402	21277273	21039638	21040555	HORVU.MOREX.r2.3HG0190350.1	E3 ubiquitin-protein ligase	21309698	21310615	HORVU.MOREX.r3.3HG0229520.1	E3 ubiquitin-protein ligase
48_CC_MTAB_10	chr3H	5.97469	3:20988238	20737402	21277273	21254339	21256651	HORVU.MOREX.r2.3HG0190410.1	Diacylglycerol O-acyltransferase 2	21520375	21522687	HORVU.MOREX.r3.3HG0229590.1	Diacylglycerol O-acyltransferase 2
48_CC_MTAB_10	chr3H	5.97469	3:20988238	20737402	21277273	21263308	21266048	HORVU.MOREX.r2.3HG0190430.1	Actin cross-linking protein, putative	21529251	21532425	HORVU.MOREX.r3.3HG0229610.1	Actin cross-linking protein, putative
48_CC_MTAB_10	chr3H	5.97469	3:20988238	20737402	21277273	21268174	21268586	HORVU.MOREX.r2.3HG0190440.1	P-loop containing nucleoside triphosphate hydrolases superfamily protein	21534210	21534622	HORVU.MOREX.r3.3HG0229620.1	P-loop containing nucleoside triphosphate hydrolases superfamily protein
48_CC_MTAB_23	chr5H	5.72584	5:465172585	465025326	465816702	465165529	465168277	HORVU.MOREX.r2.5HG0402580.1	Rhomboid-like protein	458115559	458118861	HORVU.MOREX.r3.5HG0486110.1	Rhomboid-like protein
48_CC_MTAB_23	chr5H	5.72584	5:465172585	465025326	465816702	465169559	465175056	HORVU.MOREX.r2.5HG0402590.1	Hydroxyproline-rich glycoprotein-like protein	458119248	458125370	HORVU.MOREX.r3.5HG0486120.1	Hydroxyproline-rich glycoprotein-like protein
48_CC_MTAB_23	chr5H	5.72584	5:465172585	465025326	465816702	465178458	465181085	HORVU.MOREX.r2.5HG0402600.1	Protein COBRA	458128528	458131155	HORVU.MOREX.r3.5HG0486130.1	Protein COBRA
48_CC_MTAB_23	chr5H	5.72584	5:465172585	465025326	465816702	465256491	465256829	HORVU.MOREX.r2.5HG0402620.1	fanconi anemia group I-like protein	458204997	458205335	HORVU.MOREX.r3.5HG0486150.1	fanconi anemia group I-like protein
48_CC_MTAB_23	chr5H	5.72584	5:465172585	465025326	465816702	465288658	465288900	HORVU.MOREX.r2.5HG0402630.1	Nuclear pore complex protein	458235834	458236076	HORVU.MOREX.r3.5HG0486160.1	Nuclear pore complex protein
48_CC_MTAB_23	chr5H	5.72584	5:465172585	465025326	465816702	465438960	465440485	HORVU.MOREX.r2.5HG0402640.1	F-box protein-like	458382296	458384023	HORVU.MOREX.r3.5HG0486180.1	F-box protein-like
48_CC_MTAB_23	chr5H	5.72584	5:465172585	465025326	465816702	465443290	465445995	HORVU.MOREX.r2.5HG0402650.1	Carbonic anhydrase	458386626	458389333	HORVU.MOREX.r3.5HG0486190.1	Carbonic anhydrase
48_CC_MTAB_23	chr5H	5.72584	5:465172585	465025326	465816702	465513344	465515089	HORVU.MOREX.r2.5HG0402660.1	Mitochondrial carrier family	458452677	458454828	HORVU.MOREX.r3.5HG0486200.1	Mitochondrial carrier family
48_CC_MTAB_23	chr5H	5.72584	5:465172585	465025326	465816702	465613648	465616386	HORVU.MOREX.r2.5HG0402680.1	Receptor-like protein kinase	458550856	458553891	HORVU.MOREX.r3.5HG0486220.1	Receptor-like protein kinase
48_CC_MTAB_40	chr7H	5.49485	7:612104275	611852712	612352712	611935054	611935599	HORVU.MOREX.r2.7HG0614410.1	Glutamine dumper, putative	606340676	606341956	HORVU.MOREX.r3.7HG0740730.1	Glutamine dumper, putative
48_CC_MTAB_40	chr7H	5.49485	7:612104275	611852712	612352712	611946819	611953071	HORVU.MOREX.r2.7HG0614430.1	Histidine kinase	606352602	606360432	HORVU.MOREX.r3.7HG0740760.1	Histidine kinase
48_CC_MTAB_40	chr7H	5.49485	7:612104275	611852712	612352712	612044392	612045005	HORVU.MOREX.r2.7HG0614440.1	Protein CbbY, chromosomal	606445522	606446135	HORVU.MOREX.r3.7HG0740780.1	Protein CbbY, chromosomal
48_CC_MTAB_40	chr7H	5.49485	7:612104275	611852712	612352712	612190975	612198182	HORVU.MOREX.r2.7HG0614490.1	Ubiquitin carboxyl-terminal hydrolase family protein	606619868	606627818	HORVU.MOREX.r3.7HG0740830.1	Ubiquitin carboxyl-terminal hydrolase family protein
48_CC_MTAB_40	chr7H	5.49485	7:612104275	611852712	612352712	612208489	612210104	HORVU.MOREX.r2.7HG0614500.1	Actin cross-linking	606636972	606638656	HORVU.MOREX.r3.7HG0740840.1	Actin cross-linking
48_CC_MTAB_40	chr7H	5.49485	7:612104275	611852712	612352712	612235412	612236393	HORVU.MOREX.r2.7HG0614510.1	SKP1-like protein	606753753	606754262	HORVU.MOREX.r3.7HG0740970.1	SKP1-like protein
48_CC_MTAB_40	chr7H	5.49485	7:612104275	611852712	612352712	612260281	612260790	HORVU.MOREX.r2.7HG0614530.1	SKP1-like protein	606753753	606754262	HORVU.MOREX.r3.7HG0740970.1	SKP1-like protein
48_CC_MTAB_40	chr7H	5.49485	7:612104275	611852712	612352712	612266526	612268008	HORVU.MOREX.r2.7HG0614540.1	Carbonic anhydrase	606757812	606759294	HORVU.MOREX.r3.7HG0740980.1	Carbonic anhydrase
48_CC_MTAB_40	chr7H	5.49485	7:612104275	611852712	612352712	612302114	612342317	HORVU.MOREX.r2.7HG0614570.1	Sulfate transporter	606783688	606829246	HORVU.MOREX.r3.7HG0741010.1	Sulfate transporter
48_CC_MTAB_34	chr7H	4.95078	7:22992559	22742559	23242559	22742884	22744278	HORVU.MOREX.r2.7HG0537650.1	3-ketoacyl-CoA synthase	25040876	25042270	HORVU.MOREX.r3.7HG0647780.1	3-ketoacyl-CoA synthase
48_CC_MTAB_34	chr7H	4.95078	7:22992559	22742559	23242559	22841551	22842635	HORVU.MOREX.r2.7HG0537660.1	hydroxysteroid dehydrogenase 3	25136747	25137831	HORVU.MOREX.r3.7HG0647790.1	hydroxysteroid dehydrogenase 3
48_CC_MTAB_34	chr7H	4.95078	7:22992559	22742559	23242559	22951333	22956259	HORVU.MOREX.r2.7HG0537700.1	Esterase/lipase/thioesterase-like protein	25238994	25243449	HORVU.MOREX.r3.7HG0647870.1	Esterase/lipase/thioesterase-like protein
48_CC_MTAB_34	chr7H	4.95078	7:22992559	22742559	23242559	22996321	22997460	HORVU.MOREX.r2.7HG0537730.1	S-adenosyl-L-methionine-dependent methyltransferases superfamily protein	25285064	25286718	HORVU.MOREX.r3.7HG0647930.1	S-adenosyl-L-methionine-dependent methyltransferases superfamily protein
48_CC_MTAB_34	chr7H	4.95078	7:22992559	22742559	23242559	22998154	23002806	HORVU.MOREX.r2.7HG0537740.1	Protein FAR1-RELATED SEQUENCE 3	410919802	410922676	HORVU.MOREX.r3.4HG0380340.1	FAR1-related sequence 5
48_CC_MTAB_34	chr7H	4.95078	7:22992559	22742559	23242559	23010673	23011963	HORVU.MOREX.r2.7HG0537750.1	Peroxidase	25299177	25300681	HORVU.MOREX.r3.7HG0647950.1	Peroxidase
48_CC_MTAB_34	chr7H	4.95078	7:22992559	22742559	23242559	23017545	23019389	HORVU.MOREX.r2.7HG0537760.1	NRT1/PTR family protein 2.2	25306047	25308074	HORVU.MOREX.r3.7HG0647960.1	NRT1/PTR family protein 2.2
48_CC_MTAB_34	chr7H	4.95078	7:22992559	22742559	23242559	23134125	23137449	HORVU.MOREX.r2.7HG0537790.1	Coiled-coil domain-containing protein 97	25423713	25427571	HORVU.MOREX.r3.7HG0647980.1	Coiled-coil domain-containing protein 97
48_CC_MTAB_34	chr7H	4.95078	7:22992559	22742559	23242559	23138598	23144179	HORVU.MOREX.r2.7HG0537800.1	Acid phosphatase 1	25432257	25434049	HORVU.MOREX.r3.7HG0647990.1	Acid phosphatase 1
48_CC_MTAB_34	chr7H	4.95078	7:22992559	22742559	23242559	23145192	23147569	HORVU.MOREX.r2.7HG0537810.1	Receptor-like protein kinase	25434816	25435423	HORVU.MOREX.r3.7HG0648000.1	Receptor-like protein kinase
48_CC_MTAB_34	chr7H	4.95078	7:22992559	22742559	23242559	23198957	23199871	HORVU.MOREX.r2.7HG0537850.1	F-box protein	25494433	25495347	HORVU.MOREX.r3.7HG0648050.1	F-box protein
48_CC_MTAB_34	chr7H	4.95078	7:22992559	22742559	23242559	23201636	23209394	HORVU.MOREX.r2.7HG0537860.1	CsAtPR5, putative, expressed	25497112	25503489	HORVU.MOREX.r3.7HG0648060.1	CsAtPR5, putative, expressed
48_CC_MTAB_34	chr7H	4.95078	7:22992559	22742559	23242559	23230817	23234408	HORVU.MOREX.r2.7HG0537870.1	Proteasome subunit beta type	25524932	25528706	HORVU.MOREX.r3.7HG0648080.1	Proteasome subunit beta type
48_CC_MTAB_34	chr7H	4.95078	7:22992559	22742559	23242559	23236254	23240788	HORVU.MOREX.r2.7HG0537880.1	Leucine carboxyl methyltransferase family protein-like	25530104	25535087	HORVU.MOREX.r3.7HG0648090.1	Leucine carboxyl methyltransferase family protein-like
48_CC_MTAB_26	chr5H	4.91721	5:506582581	506461499	506961499	506531817	506535230	HORVU.MOREX.r2.5HG0413530.1	Zinc finger, B-box	498126269	498130264	HORVU.MOREX.r3.5HG0498320.1	Zinc finger, B-box
48_CC_MTAB_26	chr5H	4.91721	5:506582581	506461499	506961499	506543492	506544079	HORVU.MOREX.r2.5HG0413540.1	Auxin-responsive protein	498138210	498138797	HORVU.MOREX.r3.5HG0498330.1	Auxin-responsive protein
48_CC_MTAB_26	chr5H	4.91721	5:506582581	506461499	506961499	506571808	506574933	HORVU.MOREX.r2.5HG0413550.1	U-box domain-containing protein	498166526	498169651	HORVU.MOREX.r3.5HG0498340.1	U-box domain-containing protein
48_CC_MTAB_26	chr5H	4.91721	5:506582581	506461499	506961499	506652774	506655311	HORVU.MOREX.r2.5HG0413580.1	Endoglucanase	498246567	498249262	HORVU.MOREX.r3.5HG0498360.1	Endoglucanase
48_CC_MTAB_26	chr5H	4.91721	5:506582581	506461499	506961499	506687387	506689017	HORVU.MOREX.r2.5HG0413590.1	Cytochrome P450	#N/A	#N/A	#N/A	#N/A
48_CC_MTAB_26	chr5H	4.91721	5:506582581	506461499	506961499	506699147	506700754	HORVU.MOREX.r2.5HG0413600.1	Cytochrome P450	#N/A	#N/A	#N/A	#N/A
48_CC_MTAB_26	chr5H	4.91721	5:506582581	506461499	506961499	506705701	506706894	HORVU.MOREX.r2.5HG0413610.1	Ricin B lectin domain-containing protein	498298478	498299671	HORVU.MOREX.r3.5HG0498400.1	Ricin B lectin domain-containing protein
48_CC_MTAB_26	chr5H	4.91721	5:506582581	506461499	506961499	506709340	506710032	HORVU.MOREX.r2.5HG0413620.1	BED zinc finger,hAT family dimerization domain	#N/A	#N/A	#N/A	#N/A
48_CC_MTAB_26	chr5H	4.91721	5:506582581	506461499	506961499	506717559	506720414	HORVU.MOREX.r2.5HG0413630.1	Cytochrome P450	#N/A	#N/A	#N/A	#N/A
48_CC_MTAB_26	chr5H	4.91721	5:506582581	506461499	506961499	506766160	506767326	HORVU.MOREX.r2.5HG0413640.1	Ta11-like non-LTR retrotransposon	#N/A	#N/A	#N/A	#N/A
48_CC_MTAB_26	chr5H	4.91721	5:506582581	506461499	506961499	506825047	506825891	HORVU.MOREX.r2.5HG0413660.1	Myb/SANT-like DNA-binding domain protein	498413215	498414029	HORVU.MOREX.r3.5HG0498450.1	Myb/SANT-like DNA-binding domain protein
48_CC_MTAB_26	chr5H	4.91721	5:506582581	506461499	506961499	506827046	506828656	HORVU.MOREX.r2.5HG0413670.1	Zinc finger CCCH domain-containing protein 44	498415184	498417315	HORVU.MOREX.r3.5HG0498460.1	Zinc finger CCCH domain-containing protein 44
48_CC_MTAB_26	chr5H	4.91721	5:506582581	506461499	506961499	506855720	506857281	HORVU.MOREX.r2.5HG0413690.1	Glycosyltransferase	498442283	498444145	HORVU.MOREX.r3.5HG0498480.1	Glycosyltransferase
48_CC_MTAB_26	chr5H	4.91721	5:506582581	506461499	506961499	506888953	506892152	HORVU.MOREX.r2.5HG0413700.1	Dolichol-phosphate mannosyltransferase, putative, expressed	498475048	498478567	HORVU.MOREX.r3.5HG0498490.1	Dolichol-phosphate mannosyltransferase, putative, expressed
48_CC_MTAB_26	chr5H	4.91721	5:506582581	506461499	506961499	506893580	506900544	HORVU.MOREX.r2.5HG0413710.1	NEDD8-activating enzyme E1 regulatory subunit	#N/A	#N/A	#N/A	#N/A
48_CC_MTAB_26	chr5H	4.91721	5:506582581	506461499	506961499	506907182	506912183	HORVU.MOREX.r2.5HG0413720.1	Altered inheritance of mitochondria protein	498493393	498498394	HORVU.MOREX.r3.5HG0498510.1	Altered inheritance of mitochondria protein
48_CC_MTAB_26	chr5H	4.91721	5:506582581	506461499	506961499	506935112	506938373	HORVU.MOREX.r2.5HG0413730.1	Subtilisin-like protease	498519622	498523206	HORVU.MOREX.r3.5HG0498530.1	Subtilisin-like protease
48_CC_MTAB_26	chr5H	4.91721	5:506582581	506461499	506961499	506938933	506939262	HORVU.MOREX.r2.5HG0413740.1	Oxidoreductase-like domain-containing protein 1	498523396	498524038	HORVU.MOREX.r3.5HG0498540.1	Oxidoreductase-like domain-containing protein 1
48_CC_MTAB_26	chr5H	4.91721	5:506582581	506461499	506961499	506949793	506956817	HORVU.MOREX.r2.5HG0413760.1	Ulp1 protease family, C-terminal catalytic domain containing protein	498534502	498541526	HORVU.MOREX.r3.5HG0498570.1	Ulp1 protease family, C-terminal catalytic domain containing protein
48_CC_MTAB_28	chr7H	4.88941	7:12955818	12920869	13480520	12920540	12922466	HORVU.MOREX.r2.7HG0533610.1	Essential protein Yae1, N-terminal	14491815	14494087	HORVU.MOREX.r3.7HG0642220.1	Essential protein Yae1, N-terminal
48_CC_MTAB_28	chr7H	4.88941	7:12955818	12920869	13480520	12925171	12937221	HORVU.MOREX.r2.7HG0533640.1	Transcriptional corepressor SEUSS	14496281	14510036	HORVU.MOREX.r3.7HG0642250.1	Transcriptional corepressor SEUSS
48_CC_MTAB_28	chr7H	4.88941	7:12955818	12920869	13480520	13000635	13001397	HORVU.MOREX.r2.7HG0533680.1	DUF674 family protein	14569126	14569888	HORVU.MOREX.r3.7HG0642300.1	DUF674 family protein
48_CC_MTAB_28	chr7H	4.88941	7:12955818	12920869	13480520	13029551	13032085	HORVU.MOREX.r2.7HG0533690.1	Photosystem I P700 chlorophyll a apoprotein A2	14595454	14597988	HORVU.MOREX.r3.7HG0642320.1	Receptor-like kinase, putative
48_CC_MTAB_28	chr7H	4.88941	7:12955818	12920869	13480520	13263326	13264501	HORVU.MOREX.r2.7HG0533710.1	BAG family molecular chaperone regulator-like protein	14813488	14815418	HORVU.MOREX.r3.7HG0642360.1	BAG family molecular chaperone regulator-like protein
48_CC_MTAB_28	chr7H	4.88941	7:12955818	12920869	13480520	13281099	13281407	HORVU.MOREX.r2.7HG0533720.1	Ribonuclease H-like superfamily protein	14831792	14832100	HORVU.MOREX.r3.7HG0642370.1	Ribonuclease H-like superfamily protein
48_CC_MTAB_28	chr7H	4.88941	7:12955818	12920869	13480520	13387316	13388257	HORVU.MOREX.r2.7HG0533760.1	RING/U-box superfamily protein	14914961	14916016	HORVU.MOREX.r3.7HG0642420.1	RING/U-box superfamily protein
48_CC_MTAB_28	chr7H	4.88941	7:12955818	12920869	13480520	13395273	13396899	HORVU.MOREX.r2.7HG0533790.1	2-oxoglutarate (2OG) and Fe(II)-dependent oxygenase superfamily protein	14922844	14926256	HORVU.MOREX.r3.7HG0642460.1	2-oxoglutarate (2OG) and Fe(II)-dependent oxygenase superfamily protein
48_CC_MTAB_28	chr7H	4.88941	7:12955818	12920869	13480520	13477764	13479423	HORVU.MOREX.r2.7HG0533810.1	Glycosyltransferase	15004937	15006822	HORVU.MOREX.r3.7HG0642480.1	Glycosyltransferase
48_CC_MTAB_27	chr7H	4.82391	7:10397554	10060070	10560070	10082120	10090311	HORVU.MOREX.r2.7HG0532210.1	Lipase	11148195	11156386	HORVU.MOREX.r3.7HG0640520.1	Lipase
48_CC_MTAB_27	chr7H	4.82391	7:10397554	10060070	10560070	10129456	10129812	HORVU.MOREX.r2.7HG0532230.1	Ozone-responsive stress related protein	11193505	11195203	HORVU.MOREX.r3.7HG0640540.1	Ozone-responsive stress related protein
48_CC_MTAB_27	chr7H	4.82391	7:10397554	10060070	10560070	10133015	10141729	HORVU.MOREX.r2.7HG0532240.1	NBS-LRR disease resistance protein	11198166	11206880	HORVU.MOREX.r3.7HG0640550.1	NBS-LRR disease resistance protein
48_CC_MTAB_27	chr7H	4.82391	7:10397554	10060070	10560070	10163295	10167806	HORVU.MOREX.r2.7HG0532250.1	NBS-LRR disease resistance protein-like protein	11228027	11232538	HORVU.MOREX.r3.7HG0640560.1	NBS-LRR disease resistance protein-like protein
48_CC_MTAB_27	chr7H	4.82391	7:10397554	10060070	10560070	10173296	10175308	HORVU.MOREX.r2.7HG0532260.1	Plant/F18O14-17 protein	11237734	11240053	HORVU.MOREX.r3.7HG0640570.1	Plant/F18O14-17 protein
48_CC_MTAB_27	chr7H	4.82391	7:10397554	10060070	10560070	10177302	10188495	HORVU.MOREX.r2.7HG0532270.1	Phosphoglucan, water dikinase	11242034	11253227	HORVU.MOREX.r3.7HG0640580.1	Phosphoglucan, water dikinase
48_CC_MTAB_27	chr7H	4.82391	7:10397554	10060070	10560070	10197095	10200821	HORVU.MOREX.r2.7HG0532280.1	Receptor protein kinase, putative	11261827	11265553	HORVU.MOREX.r3.7HG0640590.1	Receptor protein kinase, putative
48_CC_MTAB_27	chr7H	4.82391	7:10397554	10060070	10560070	10223744	10226373	HORVU.MOREX.r2.7HG0532290.1	Haloacid dehalogenase-like hydrolase domain-containing protein 3	11287725	11290849	HORVU.MOREX.r3.7HG0640610.1	Haloacid dehalogenase-like hydrolase domain-containing protein 3
48_CC_MTAB_27	chr7H	4.82391	7:10397554	10060070	10560070	10263158	10265836	HORVU.MOREX.r2.7HG0532310.1	NBS-LRR disease resistance protein, putative, expressed	11323777	11326263	HORVU.MOREX.r3.7HG0640630.1	NBS-LRR disease resistance protein, putative, expressed
48_CC_MTAB_27	chr7H	4.82391	7:10397554	10060070	10560070	10303059	10308593	HORVU.MOREX.r2.7HG0532330.1	Gag polyprotein	11359374	11364908	HORVU.MOREX.r3.7HG0640650.1	Gag polyprotein
48_CC_MTAB_27	chr7H	4.82391	7:10397554	10060070	10560070	10366351	10369098	HORVU.MOREX.r2.7HG0532340.1	NBS-LRR disease resistance protein, putative, expressed	11420243	11422990	HORVU.MOREX.r3.7HG0640660.1	NBS-LRR disease resistance protein, putative, expressed
48_CC_MTAB_27	chr7H	4.82391	7:10397554	10060070	10560070	10386083	10386328	HORVU.MOREX.r2.7HG0532370.1	Regulator of chromosome condensation (RCC1) family with FYVE zinc finger domain	11439976	11440221	HORVU.MOREX.r3.7HG0640690.1	Regulator of chromosome condensation (RCC1) family with FYVE zinc finger domain
48_CC_MTAB_27	chr7H	4.82391	7:10397554	10060070	10560070	10388441	10391185	HORVU.MOREX.r2.7HG0532380.1	NBS-LRR disease resistance protein, putative, expressed	11440769	11445386	HORVU.MOREX.r3.7HG0640700.1	NBS-LRR disease resistance protein, putative, expressed
48_CC_MTAB_27	chr7H	4.82391	7:10397554	10060070	10560070	10397439	10398503	HORVU.MOREX.r2.7HG0532390.1	Sulfotransferase	11451332	11452558	HORVU.MOREX.r3.7HG0640710.1	Sulfotransferase
48_CC_MTAB_27	chr7H	4.82391	7:10397554	10060070	10560070	10414926	10418143	HORVU.MOREX.r2.7HG0532400.1	Protein kinase	11468563	11471780	HORVU.MOREX.r3.7HG0640720.1	Protein kinase
48_CC_MTAB_27	chr7H	4.82391	7:10397554	10060070	10560070	10461953	10468212	HORVU.MOREX.r2.7HG0532410.1	Methionine S-methyltransferase	11514319	11520098	HORVU.MOREX.r3.7HG0640730.1	Methionine S-methyltransferase
48_CC_MTAB_27	chr7H	4.82391	7:10397554	10060070	10560070	10478288	10479819	HORVU.MOREX.r2.7HG0532420.1	O-methyltransferase	11529880	11531787	HORVU.MOREX.r3.7HG0640740.1	O-methyltransferase
48_CC_MTAB_27	chr7H	4.82391	7:10397554	10060070	10560070	10501623	10505231	HORVU.MOREX.r2.7HG0532450.1	GDT1-like protein	11551528	11555735	HORVU.MOREX.r3.7HG0640780.1	GDT1-like protein
48_CC_MTAB_27	chr7H	4.82391	7:10397554	10060070	10560070	10537243	10538768	HORVU.MOREX.r2.7HG0532460.1	Acyl-CoA-binding protein	11587548	11589367	HORVU.MOREX.r3.7HG0640790.1	Acyl-CoA-binding protein
48_CC_MTAB_27	chr7H	4.82391	7:10397554	10060070	10560070	10541222	10542604	HORVU.MOREX.r2.7HG0532470.1	Cell division cycle protein 123 like	11591618	11593000	HORVU.MOREX.r3.7HG0640800.1	Cell division cycle protein 123 like
48_CC_MTAB_27	chr7H	4.82391	7:10397554	10060070	10560070	10553684	10554349	HORVU.MOREX.r2.7HG0532480.1	Transketolase	11603468	11604133	HORVU.MOREX.r3.7HG0640810.1	Transketolase
48_CC_MTAB_33	chr7H	4.82391	7:19415981	19165981	19665981	19307521	19311118	HORVU.MOREX.r2.7HG0536230.1	Receptor-like protein kinase	21659102	21662999	HORVU.MOREX.r3.7HG0646060.1	Receptor-like protein kinase
48_CC_MTAB_33	chr7H	4.82391	7:19415981	19165981	19665981	19349163	19349799	HORVU.MOREX.r2.7HG0536250.1	GRF zinc finger family protein, expressed	21699563	21700199	HORVU.MOREX.r3.7HG0646090.1	GRF zinc finger family protein, expressed
48_CC_MTAB_33	chr7H	4.82391	7:19415981	19165981	19665981	19489174	19491888	HORVU.MOREX.r2.7HG0536330.1	tRNA-modifying protein YgfZ	21829642	21832888	HORVU.MOREX.r3.7HG0646210.1	tRNA-modifying protein YgfZ
48_CC_MTAB_33	chr7H	4.82391	7:19415981	19165981	19665981	19494524	19497046	HORVU.MOREX.r2.7HG0536340.1	Myeloid leukemia factor 1	21834837	21838024	HORVU.MOREX.r3.7HG0646220.1	Myeloid leukemia factor 1
48_CC_MTAB_33	chr7H	4.82391	7:19415981	19165981	19665981	19523159	19524256	HORVU.MOREX.r2.7HG0536350.1	Ta11-like non-LTR retrotransposon	#N/A	#N/A	#N/A	#N/A
48_CC_MTAB_33	chr7H	4.82391	7:19415981	19165981	19665981	19527851	19528153	HORVU.MOREX.r2.7HG0536370.1	P-loop nucleoside triphosphate hydrolases superfamily protein with CH (Calponin Homology) domain-containing protein	21867746	21868048	HORVU.MOREX.r3.7HG0646270.1	P-loop nucleoside triphosphate hydrolases superfamily protein with CH (Calponin Homology) domain-containing protein
48_CC_MTAB_33	chr7H	4.82391	7:19415981	19165981	19665981	19532416	19534176	HORVU.MOREX.r2.7HG0536380.1	Protein FAR1-RELATED SEQUENCE 6	21872311	21874071	HORVU.MOREX.r3.7HG0646280.1	Protein FAR1-RELATED SEQUENCE 6
48_CC_MTAB_33	chr7H	4.82391	7:19415981	19165981	19665981	19598470	19606052	HORVU.MOREX.r2.7HG0536440.1	Eukaryotic translation initiation factor 3 subunit A	21937194	21944776	HORVU.MOREX.r3.7HG0646350.1	Eukaryotic translation initiation factor 3 subunit A
48_CC_MTAB_25	chr5H	4.74958	5:499642614	499392614	499892614	499421830	499429424	HORVU.MOREX.r2.5HG0411130.1	RING/U-box superfamily protein	491245819	491253859	HORVU.MOREX.r3.5HG0495770.1	RING/U-box superfamily protein
48_CC_MTAB_25	chr5H	4.74958	5:499642614	499392614	499892614	499468841	499475197	HORVU.MOREX.r2.5HG0411150.1	D-amino acid dehydrogenase	491290231	491297198	HORVU.MOREX.r3.5HG0495790.1	D-amino acid dehydrogenase
48_CC_MTAB_25	chr5H	4.74958	5:499642614	499392614	499892614	499475347	499476897	HORVU.MOREX.r2.5HG0411160.1	protein kinase family protein	491294623	491298458	HORVU.MOREX.r3.5HG0495800.1	protein kinase family protein
48_CC_MTAB_25	chr5H	4.74958	5:499642614	499392614	499892614	499478833	499479730	HORVU.MOREX.r2.5HG0411170.1	Histidine protein methyltransferase 1 like	491300272	491301169	HORVU.MOREX.r3.5HG0495810.1	Histidine protein methyltransferase 1 like
48_CC_MTAB_25	chr5H	4.74958	5:499642614	499392614	499892614	499480872	499481419	HORVU.MOREX.r2.5HG0411180.1	Transmembrane protein, putative	491302279	491303147	HORVU.MOREX.r3.5HG0495820.1	Transmembrane protein, putative
48_CC_MTAB_25	chr5H	4.74958	5:499642614	499392614	499892614	499482057	499484048	HORVU.MOREX.r2.5HG0411190.1	Heat shock 70 kDa protein	491303496	491305487	HORVU.MOREX.r3.5HG0495830.1	Heat shock 70 kDa protein
48_CC_MTAB_25	chr5H	4.74958	5:499642614	499392614	499892614	499495641	499498037	HORVU.MOREX.r2.5HG0411200.1	Protein farnesyltransferase/geranylgeranyltransferase type-1 subunit alpha	491316942	491319900	HORVU.MOREX.r3.5HG0495840.1	Protein farnesyltransferase/geranylgeranyltransferase type-1 subunit alpha
48_CC_MTAB_25	chr5H	4.74958	5:499642614	499392614	499892614	499603610	499608448	HORVU.MOREX.r2.5HG0411210.1	DNA gyrase subunit B	491424123	491426613	HORVU.MOREX.r3.5HG0495850.1	Aleurone layer morphogenesis protein
48_CC_MTAB_25	chr5H	4.74958	5:499642614	499392614	499892614	499623014	499625446	HORVU.MOREX.r2.5HG0411220.1	glycosyltransferase family exostosin protein	491439125	491441850	HORVU.MOREX.r3.5HG0495860.1	glycosyltransferase family exostosin protein
48_CC_MTAB_25	chr5H	4.74958	5:499642614	499392614	499892614	499629883	499636102	HORVU.MOREX.r2.5HG0411230.1	Glutamate racemase	491446167	491451845	HORVU.MOREX.r3.5HG0495870.1	Glutamate racemase
48_CC_MTAB_25	chr5H	4.74958	5:499642614	499392614	499892614	499653988	499654461	HORVU.MOREX.r2.5HG0411260.1	Ferredoxin	491469454	491470266	HORVU.MOREX.r3.5HG0495890.1	Ferredoxin
48_CC_MTAB_25	chr5H	4.74958	5:499642614	499392614	499892614	499765579	499772326	HORVU.MOREX.r2.5HG0411270.1	S-adenosyl-L-methionine-dependent methyltransferases superfamily protein	491579304	491586422	HORVU.MOREX.r3.5HG0495900.1	Adenylate kinase
48_CC_MTAB_25	chr5H	4.74958	5:499642614	499392614	499892614	499863963	499866740	HORVU.MOREX.r2.5HG0411280.1	Respiratory burst oxidase homolog	491672163	491675403	HORVU.MOREX.r3.5HG0495910.1	Respiratory burst oxidase homolog
48_CC_MTAB_8	chr3H	4.67162	3:13347215	13095810	13595810	13122709	13125520	HORVU.MOREX.r2.3HG0186940.1	Protein kinase	13058668	13061479	HORVU.MOREX.r3.3HG0225260.1	Protein kinase
48_CC_MTAB_8	chr3H	4.67162	3:13347215	13095810	13595810	13228334	13231071	HORVU.MOREX.r2.3HG0186950.1	Protein kinase	13160030	13162767	HORVU.MOREX.r3.3HG0225270.1	Protein kinase
48_CC_MTAB_8	chr3H	4.67162	3:13347215	13095810	13595810	13236540	13239293	HORVU.MOREX.r2.3HG0186960.1	Protein kinase	13168083	13171004	HORVU.MOREX.r3.3HG0225280.1	Protein kinase
48_CC_MTAB_8	chr3H	4.67162	3:13347215	13095810	13595810	13251734	13256106	HORVU.MOREX.r2.3HG0186970.1	Cullin-1	13183037	13187409	HORVU.MOREX.r3.3HG0225290.1	Cullin-1
48_CC_MTAB_8	chr3H	4.67162	3:13347215	13095810	13595810	13268348	13269829	HORVU.MOREX.r2.3HG0186980.1	Disease resistance protein RGA2	13199409	13201174	HORVU.MOREX.r3.3HG0225300.1	Disease resistance protein RGA2
48_CC_MTAB_8	chr3H	4.67162	3:13347215	13095810	13595810	13279183	13283189	HORVU.MOREX.r2.3HG0186990.1	Leucine-rich repeat receptor-like protein kinase family protein	13210488	13214494	HORVU.MOREX.r3.3HG0225310.1	Leucine-rich repeat receptor-like protein kinase family protein
48_CC_MTAB_8	chr3H	4.67162	3:13347215	13095810	13595810	13288198	13288653	HORVU.MOREX.r2.3HG0187000.1	Heat shock protein	13219503	13219958	HORVU.MOREX.r3.3HG0225320.1	Heat shock protein
48_CC_MTAB_8	chr3H	4.67162	3:13347215	13095810	13595810	13296342	13296785	HORVU.MOREX.r2.3HG0187010.1	DNA repair RAD51-like protein	13227647	13228090	HORVU.MOREX.r3.3HG0225330.1	DNA repair RAD51-like protein
48_CC_MTAB_8	chr3H	4.67162	3:13347215	13095810	13595810	13332213	13335580	HORVU.MOREX.r2.3HG0187020.1	Protein kinase family protein	13262342	13265711	HORVU.MOREX.r3.3HG0225340.1	Protein kinase family protein
48_CC_MTAB_8	chr3H	4.67162	3:13347215	13095810	13595810	13335966	13336655	HORVU.MOREX.r2.3HG0187030.1	Wall-associated kinase-like protein	#N/A	#N/A	#N/A	#N/A
48_CC_MTAB_8	chr3H	4.67162	3:13347215	13095810	13595810	13338252	13338845	HORVU.MOREX.r2.3HG0187040.1	Kinase, putative	13268383	13268976	HORVU.MOREX.r3.3HG0225360.1	Kinase, putative
48_CC_MTAB_8	chr3H	4.67162	3:13347215	13095810	13595810	13343603	13344502	HORVU.MOREX.r2.3HG0187050.1	Protein kinase	13273734	13274633	HORVU.MOREX.r3.3HG0225380.1	Protein kinase
48_CC_MTAB_8	chr3H	4.67162	3:13347215	13095810	13595810	13346513	13347280	HORVU.MOREX.r2.3HG0187060.1	Protein kinase family protein	13276644	13277411	HORVU.MOREX.r3.3HG0225390.1	Protein kinase family protein
48_CC_MTAB_8	chr3H	4.67162	3:13347215	13095810	13595810	13350183	13351235	HORVU.MOREX.r2.3HG0187070.1	Protein kinase family protein	13280314	13281366	HORVU.MOREX.r3.3HG0225400.1	Protein kinase family protein
48_CC_MTAB_8	chr3H	4.67162	3:13347215	13095810	13595810	13368561	13369586	HORVU.MOREX.r2.3HG0187080.1	Receptor-like kinase	13298210	13299235	HORVU.MOREX.r3.3HG0225430.1	Receptor-like kinase
48_CC_MTAB_8	chr3H	4.67162	3:13347215	13095810	13595810	13372021	13372918	HORVU.MOREX.r2.3HG0187090.1	DUF674 family protein	13301670	13302567	HORVU.MOREX.r3.3HG0225440.1	DUF674 family protein
48_CC_MTAB_8	chr3H	4.67162	3:13347215	13095810	13595810	13384551	13385350	HORVU.MOREX.r2.3HG0187100.1	DUF674 family protein	13314200	13314999	HORVU.MOREX.r3.3HG0225450.1	DUF674 family protein
48_CC_MTAB_8	chr3H	4.67162	3:13347215	13095810	13595810	13431695	13432531	HORVU.MOREX.r2.3HG0187140.1	Short-chain dehydrogenase/reductase family protein	13359056	13360090	HORVU.MOREX.r3.3HG0225490.1	Short-chain dehydrogenase/reductase family protein
48_CC_MTAB_8	chr3H	4.67162	3:13347215	13095810	13595810	13466483	13466980	HORVU.MOREX.r2.3HG0187150.1	Heat-shock protein	13393410	13394184	HORVU.MOREX.r3.3HG0225500.1	Heat-shock protein
48_CC_MTAB_8	chr3H	4.67162	3:13347215	13095810	13595810	13473964	13474461	HORVU.MOREX.r2.3HG0187160.1	Heat-shock protein	13400712	13401576	HORVU.MOREX.r3.3HG0225510.1	Heat-shock protein
48_CC_MTAB_1	chr1H	4.56703	1:53923468	53923468	54648303	54044195	54044960	HORVU.MOREX.r2.1HG0013800.1	Germin-like protein 1	56839193	56840331	HORVU.MOREX.r3.1HG0017770.1	Germin-like protein 1
48_CC_MTAB_1	chr1H	4.56703	1:53923468	53923468	54648303	54071794	54073040	HORVU.MOREX.r2.1HG0013810.1	Lectin-domain containing receptor kinase A4.3	56865952	56867198	HORVU.MOREX.r3.1HG0017780.1	Lectin-domain containing receptor kinase A4.3
48_CC_MTAB_1	chr1H	4.56703	1:53923468	53923468	54648303	54088464	54089705	HORVU.MOREX.r2.1HG0013820.1	F-box domain containing protein, expressed	56882528	56883974	HORVU.MOREX.r3.1HG0017790.1	F-box domain containing protein, expressed
48_CC_MTAB_1	chr1H	4.56703	1:53923468	53923468	54648303	54131666	54132187	HORVU.MOREX.r2.1HG0013840.1	Retrovirus-related Pol polyprotein from transposon TNT 1-94	#N/A	#N/A	#N/A	#N/A
48_CC_MTAB_1	chr1H	4.56703	1:53923468	53923468	54648303	54182391	54182630	HORVU.MOREX.r2.1HG0013850.1	Alpha-amylase inhibiotr AI-Pa1L	56968629	56968868	HORVU.MOREX.r3.1HG0017820.1	Alpha-amylase inhibiotr AI-Pa1L
48_CC_MTAB_1	chr1H	4.56703	1:53923468	53923468	54648303	54297048	54298062	HORVU.MOREX.r2.1HG0013870.1	DNA binding protein, putative	57076729	57078131	HORVU.MOREX.r3.1HG0017870.1	DNA binding protein, putative
48_CC_MTAB_1	chr1H	4.56703	1:53923468	53923468	54648303	54301172	54304043	HORVU.MOREX.r2.1HG0013880.1	Zinc ion binding protein	57080543	57084467	HORVU.MOREX.r3.1HG0017880.1	Zinc ion binding protein
48_CC_MTAB_1	chr1H	4.56703	1:53923468	53923468	54648303	54307055	54309887	HORVU.MOREX.r2.1HG0013890.1	Peptide chain release factor 1	57086617	57089711	HORVU.MOREX.r3.1HG0017890.1	Peptide chain release factor 1
48_CC_MTAB_1	chr1H	4.56703	1:53923468	53923468	54648303	54436700	54437374	HORVU.MOREX.r2.1HG0013910.1	Acyl-CoA thioesterase, putative	57212201	57212875	HORVU.MOREX.r3.1HG0017920.1	Acyl-CoA thioesterase, putative
48_CC_MTAB_1	chr1H	4.56703	1:53923468	53923468	54648303	54477720	54481464	HORVU.MOREX.r2.1HG0013930.1	Non-specific serine/threonine protein kinase	57251947	57255691	HORVU.MOREX.r3.1HG0017930.1	Non-specific serine/threonine protein kinase
48_CC_MTAB_1	chr1H	4.56703	1:53923468	53923468	54648303	54620677	54621093	HORVU.MOREX.r2.1HG0013940.1	Serine/threonine protein phosphatase 7 long form isogeny	57392023	57392439	HORVU.MOREX.r3.1HG0017960.1	Serine/threonine protein phosphatase 7 long form isogeny
48_CC_MTAB_9	chr3H	4.45842	3:20264910	20014910	20514910	20037258	20038700	HORVU.MOREX.r2.3HG0189830.1	Thylakoid lumenal protein, chloroplastic	#N/A	#N/A	#N/A	#N/A
48_CC_MTAB_9	chr3H	4.45842	3:20264910	20014910	20514910	20043962	20046106	HORVU.MOREX.r2.3HG0189860.1	Sulfate adenylyltransferase subunit 2	20376342	20378819	HORVU.MOREX.r3.3HG0228940.1	Sulfate adenylyltransferase subunit 2
48_CC_MTAB_9	chr3H	4.45842	3:20264910	20014910	20514910	20055646	20058381	HORVU.MOREX.r2.3HG0189870.1	Glucose-induced degradation protein 4-like protein	20388109	20391145	HORVU.MOREX.r3.3HG0228960.1	Glucose-induced degradation protein 4-like protein
48_CC_MTAB_9	chr3H	4.45842	3:20264910	20014910	20514910	20059003	20060564	HORVU.MOREX.r2.3HG0189880.1	Subtilisin inhibitor 1	20391555	20393116	HORVU.MOREX.r3.3HG0228970.1	Subtilisin inhibitor 1
48_CC_MTAB_9	chr3H	4.45842	3:20264910	20014910	20514910	20061928	20062452	HORVU.MOREX.r2.3HG0189890.1	2,3-diketo-L-gulonate reductase	#N/A	#N/A	#N/A	#N/A
48_CC_MTAB_9	chr3H	4.45842	3:20264910	20014910	20514910	20062520	20062927	HORVU.MOREX.r2.3HG0189900.1	Polynucleotidyl transferase, ribonuclease H-like superfamily protein	20395072	20395479	HORVU.MOREX.r3.3HG0228990.1	Polynucleotidyl transferase, ribonuclease H-like superfamily protein
48_CC_MTAB_9	chr3H	4.45842	3:20264910	20014910	20514910	20064527	20064993	HORVU.MOREX.r2.3HG0189910.1	DNA polymerase II large subunit	20396921	20397601	HORVU.MOREX.r3.3HG0229000.1	DNA polymerase II large subunit
48_CC_MTAB_9	chr3H	4.45842	3:20264910	20014910	20514910	20097828	20099045	HORVU.MOREX.r2.3HG0189920.1	Plant Tudor-like protein	20426643	20427860	HORVU.MOREX.r3.3HG0229010.1	Plant Tudor-like protein
48_CC_MTAB_9	chr3H	4.45842	3:20264910	20014910	20514910	20099861	20100274	HORVU.MOREX.r2.3HG0189930.1	hAT family dimerization domain-containing protein	#N/A	#N/A	#N/A	#N/A
48_CC_MTAB_9	chr3H	4.45842	3:20264910	20014910	20514910	20200206	20200790	HORVU.MOREX.r2.3HG0189950.1	Invertase/pectin methylesterase inhibitor family protein	20518961	20519652	HORVU.MOREX.r3.3HG0229050.1	Invertase/pectin methylesterase inhibitor family protein
48_CC_MTAB_9	chr3H	4.45842	3:20264910	20014910	20514910	20202705	20203247	HORVU.MOREX.r2.3HG0189960.1	Pectinesterase inhibitor, putative	20521534	20522076	HORVU.MOREX.r3.3HG0229060.1	Pectinesterase inhibitor, putative
48_CC_MTAB_9	chr3H	4.45842	3:20264910	20014910	20514910	20212849	20216100	HORVU.MOREX.r2.3HG0189980.1	Receptor-kinase, putative	20531522	20535004	HORVU.MOREX.r3.3HG0229090.1	Receptor-kinase, putative
48_CC_MTAB_9	chr3H	4.45842	3:20264910	20014910	20514910	20236765	20237337	HORVU.MOREX.r2.3HG0189990.1	Invertase inhibitor	20554843	20555415	HORVU.MOREX.r3.3HG0229110.1	Invertase inhibitor
48_CC_MTAB_9	chr3H	4.45842	3:20264910	20014910	20514910	20285473	20286072	HORVU.MOREX.r2.3HG0190000.1	Invertase/pectin methylesterase inhibitor family protein	20602092	20602790	HORVU.MOREX.r3.3HG0229120.1	Invertase/pectin methylesterase inhibitor family protein
48_CC_MTAB_9	chr3H	4.45842	3:20264910	20014910	20514910	20318934	20319548	HORVU.MOREX.r2.3HG0190010.1	Invertase inhibitor	20634759	20635418	HORVU.MOREX.r3.3HG0229130.1	Invertase inhibitor
48_CC_MTAB_9	chr3H	4.45842	3:20264910	20014910	20514910	20366466	20368260	HORVU.MOREX.r2.3HG0190020.1	Cytochrome P450	#N/A	#N/A	#N/A	#N/A
48_CC_MTAB_9	chr3H	4.45842	3:20264910	20014910	20514910	20402999	20404779	HORVU.MOREX.r2.3HG0190030.1	Cytochrome P450, putative, expressed	#N/A	#N/A	#N/A	#N/A
48_CC_MTAB_9	chr3H	4.45842	3:20264910	20014910	20514910	20478385	20480293	HORVU.MOREX.r2.3HG0190040.1	Cytochrome P450 family protein, expressed	#N/A	#N/A	#N/A	#N/A
48_CC_MTAB_4	chr1H	4.45223	1:425183994	424933994	425433994	425047423	425054845	HORVU.MOREX.r2.1HG0051130.1	DUF630 family protein, putative (DUF630 and DUF632)	422295632	422303448	HORVU.MOREX.r3.1HG0064160.1	DUF630 family protein, putative (DUF630 and DUF632)
48_CC_MTAB_4	chr1H	4.45223	1:425183994	424933994	425433994	425153100	425154746	HORVU.MOREX.r2.1HG0051140.1	Pentatricopeptide repeat-containing protein	422396774	422398420	HORVU.MOREX.r3.1HG0064170.1	Pentatricopeptide repeat-containing protein
48_CC_MTAB_4	chr1H	4.45223	1:425183994	424933994	425433994	425155316	425160574	HORVU.MOREX.r2.1HG0051150.1	ERD (Early-responsive to dehydration stress) family protein	422398839	422405111	HORVU.MOREX.r3.1HG0064180.1	ERD (Early-responsive to dehydration stress) family protein
48_CC_MTAB_4	chr1H	4.45223	1:425183994	424933994	425433994	425163753	425167537	HORVU.MOREX.r2.1HG0051160.1	30S ribosomal protein S18	#N/A	#N/A	#N/A	#N/A
48_CC_MTAB_4	chr1H	4.45223	1:425183994	424933994	425433994	425301241	425303637	HORVU.MOREX.r2.1HG0051190.1	Isoamylase-like glucan debranching enzyme	422543180	422545794	HORVU.MOREX.r3.1HG0064220.1	Isoamylase-like glucan debranching enzyme
48_CC_MTAB_4	chr1H	4.45223	1:425183994	424933994	425433994	425404001	425408507	HORVU.MOREX.r2.1HG0051220.1	Coatomer subunit delta	422644110	422650526	HORVU.MOREX.r3.1HG0064240.1	Coatomer subunit delta
48_CC_MTAB_7	chr2H	4.37572	2:642970913	642760441	643260441	642781498	642783780	HORVU.MOREX.r2.2HG0169460.1	Nuclease S1	632756771	632759440	HORVU.MOREX.r3.2HG0203800.1	Nuclease S1
48_CC_MTAB_7	chr2H	4.37572	2:642970913	642760441	643260441	642784931	642785967	HORVU.MOREX.r2.2HG0169470.1	Nuclease S1	632760531	632761567	HORVU.MOREX.r3.2HG0203810.1	Nuclease S1
48_CC_MTAB_7	chr2H	4.37572	2:642970913	642760441	643260441	642809985	642811364	HORVU.MOREX.r2.2HG0169480.1	3-ketoacyl-CoA synthase	632783221	632784600	HORVU.MOREX.r3.2HG0203820.1	3-ketoacyl-CoA synthase
48_CC_MTAB_7	chr2H	4.37572	2:642970913	642760441	643260441	642815634	642817124	HORVU.MOREX.r2.2HG0169490.1	3-ketoacyl-CoA synthase	632788870	632790360	HORVU.MOREX.r3.2HG0203830.1	3-ketoacyl-CoA synthase
48_CC_MTAB_7	chr2H	4.37572	2:642970913	642760441	643260441	642889156	642891112	HORVU.MOREX.r2.2HG0169500.1	Nuclease S1	632862099	632864426	HORVU.MOREX.r3.2HG0203840.1	Nuclease S1
48_CC_MTAB_7	chr2H	4.37572	2:642970913	642760441	643260441	642941533	642948296	HORVU.MOREX.r2.2HG0169520.1	Retrotransposon protein, putative, unclassified	#N/A	#N/A	#N/A	#N/A
48_CC_MTAB_7	chr2H	4.37572	2:642970913	642760441	643260441	642960088	642964916	HORVU.MOREX.r2.2HG0169530.1	Golgin candidate 2	632917834	632923187	HORVU.MOREX.r3.2HG0203890.1	Golgin candidate 2
48_CC_MTAB_7	chr2H	4.37572	2:642970913	642760441	643260441	642975069	642975341	HORVU.MOREX.r2.2HG0169570.1	RING/FYVE/PHD zinc finger superfamily protein	632933054	632933395	HORVU.MOREX.r3.2HG0203930.1	RING/FYVE/PHD zinc finger superfamily protein
48_CC_MTAB_7	chr2H	4.37572	2:642970913	642760441	643260441	642985900	642986442	HORVU.MOREX.r2.2HG0169580.1	Retrotransposon protein, putative, unclassified	#N/A	#N/A	#N/A	#N/A
48_CC_MTAB_7	chr2H	4.37572	2:642970913	642760441	643260441	642997208	642997630	HORVU.MOREX.r2.2HG0169590.1	BTB/POZ domain containing protein	632950841	632951263	HORVU.MOREX.r3.2HG0203960.1	BTB/POZ domain containing protein
48_CC_MTAB_7	chr2H	4.37572	2:642970913	642760441	643260441	643061198	643066438	HORVU.MOREX.r2.2HG0169630.1	Sulfate transporter	633008026	633013266	HORVU.MOREX.r3.2HG0204020.1	Sulfate transporter
48_CC_MTAB_7	chr2H	4.37572	2:642970913	642760441	643260441	643066858	643071331	HORVU.MOREX.r2.2HG0169640.1	Kinase, putative	633013509	633017780	HORVU.MOREX.r3.2HG0204030.1	Kinase, putative
48_CC_MTAB_7	chr2H	4.37572	2:642970913	642760441	643260441	643097033	643097374	HORVU.MOREX.r2.2HG0169650.1	Serine/threonine protein phosphatase 7 long form isogeny	#N/A	#N/A	#N/A	#N/A
48_CC_MTAB_7	chr2H	4.37572	2:642970913	642760441	643260441	643097718	643099753	HORVU.MOREX.r2.2HG0169660.1	Benzyl alcohol O-benzoyltransferase	633043177	633046618	HORVU.MOREX.r3.2HG0204040.1	Benzyl alcohol O-benzoyltransferase
48_CC_MTAB_7	chr2H	4.37572	2:642970913	642760441	643260441	643102947	643106843	HORVU.MOREX.r2.2HG0169670.1	Kinase, putative	633049775	633053671	HORVU.MOREX.r3.2HG0204050.1	Kinase, putative
48_CC_MTAB_7	chr2H	4.37572	2:642970913	642760441	643260441	643135207	643142912	HORVU.MOREX.r2.2HG0169680.1	Kinase, putative	633081227	633088932	HORVU.MOREX.r3.2HG0204070.1	Kinase, putative
48_CC_MTAB_7	chr2H	4.37572	2:642970913	642760441	643260441	643172142	643173282	HORVU.MOREX.r2.2HG0169690.1	Peroxidase	633117593	633118978	HORVU.MOREX.r3.2HG0204080.1	Peroxidase
48_CC_MTAB_7	chr2H	4.37572	2:642970913	642760441	643260441	643238743	643241223	HORVU.MOREX.r2.2HG0169700.1	Receptor-like protein kinase, putative	633173995	633176679	HORVU.MOREX.r3.2HG0204100.1	Receptor-like protein kinase, putative
48_CC_MTAB_19	chr4H	4.34486	4:607587104	607413919	607913919	607453993	607454931	HORVU.MOREX.r2.4HG0343380.1	Myb transcription factor	593375790	593376728	HORVU.MOREX.r3.4HG0412080.1	Myb transcription factor
48_CC_MTAB_19	chr4H	4.34486	4:607587104	607413919	607913919	607456818	607462171	HORVU.MOREX.r2.4HG0343390.1	Zinc finger (C3HC4-type RING finger) family protein	593378369	593384130	HORVU.MOREX.r3.4HG0412090.1	C3HC4-type RING finger-containing protein
48_CC_MTAB_19	chr4H	4.34486	4:607587104	607413919	607913919	607514547	607516786	HORVU.MOREX.r2.4HG0343410.1	Zinc finger (C3HC4-type RING finger) family protein	593434745	593437167	HORVU.MOREX.r3.4HG0412120.1	Zinc finger (C3HC4-type RING finger) family protein
48_CC_MTAB_19	chr4H	4.34486	4:607587104	607413919	607913919	607569076	607570740	HORVU.MOREX.r2.4HG0343430.1	Zinc finger (C3HC4-type RING finger) protein family-like	593485485	593487149	HORVU.MOREX.r3.4HG0412140.1	Zinc finger (C3HC4-type RING finger) protein family-like
48_CC_MTAB_19	chr4H	4.34486	4:607587104	607413919	607913919	607670173	607672602	HORVU.MOREX.r2.4HG0343440.1	Beta-amylase	593582459	593585506	HORVU.MOREX.r3.4HG0412150.1	Beta-amylase
48_CC_MTAB_19	chr4H	4.34486	4:607587104	607413919	607913919	607687674	607689105	HORVU.MOREX.r2.4HG0343460.1	60S ribosomal protein L21	#N/A	#N/A	#N/A	#N/A
48_CC_MTAB_19	chr4H	4.34486	4:607587104	607413919	607913919	607772362	607776765	HORVU.MOREX.r2.4HG0343470.1	Methyltransferase-like protein	593676681	593681221	HORVU.MOREX.r3.4HG0412180.1	Methyltransferase-like protein
48_CC_MTAB_19	chr4H	4.34486	4:607587104	607413919	607913919	607777058	607778155	HORVU.MOREX.r2.4HG0343480.1	50S ribosomal protein L5	#N/A	#N/A	#N/A	#N/A
48_CC_MTAB_19	chr4H	4.34486	4:607587104	607413919	607913919	607778465	607781126	HORVU.MOREX.r2.4HG0343490.1	Pectin lyase-like superfamily protein	593682738	593684920	HORVU.MOREX.r3.4HG0412200.1	Pectin lyase-like superfamily protein
48_CC_MTAB_36	chr7H	4.34486	7:229102049	228852072	229352072	229101310	229101787	HORVU.MOREX.r2.7HG0570240.1	Gamma-glutamylcyclotransferase	227957965	227958442	HORVU.MOREX.r3.7HG0686880.1	Gamma-glutamylcyclotransferase
48_CC_MTAB_38	chr7H	4.25649	7:605243616	605111082	605741617	605116247	605126222	HORVU.MOREX.r2.7HG0612460.1	Carboxypeptidase	599665473	599673498	HORVU.MOREX.r3.7HG0738380.1	Carboxypeptidase
48_CC_MTAB_38	chr7H	4.25649	7:605243616	605111082	605741617	605221256	605221630	HORVU.MOREX.r2.7HG0612490.1	Cortical cell-delineating protein	#N/A	#N/A	#N/A	#N/A
48_CC_MTAB_38	chr7H	4.25649	7:605243616	605111082	605741617	605221949	605222347	HORVU.MOREX.r2.7HG0612500.1	Cortical cell-delineating protein	599818370	599819074	HORVU.MOREX.r3.7HG0738400.1	Cortical cell-delineating protein
48_CC_MTAB_38	chr7H	4.25649	7:605243616	605111082	605741617	605234651	605235049	HORVU.MOREX.r2.7HG0612510.1	Cortical cell-delineating protein	599830527	599831234	HORVU.MOREX.r3.7HG0738410.1	Cortical cell-delineating protein
48_CC_MTAB_38	chr7H	4.25649	7:605243616	605111082	605741617	605262413	605262811	HORVU.MOREX.r2.7HG0612520.1	Cortical cell-delineating protein	600027812	600028210	HORVU.MOREX.r3.7HG0738460.1	Cortical cell-delineating protein
48_CC_MTAB_38	chr7H	4.25649	7:605243616	605111082	605741617	605304375	605304749	HORVU.MOREX.r2.7HG0612530.1	Cortical cell-delineating protein	600092330	600092704	HORVU.MOREX.r3.7HG0738490.1	Cortical cell-delineating protein
48_CC_MTAB_38	chr7H	4.25649	7:605243616	605111082	605741617	605395853	605396251	HORVU.MOREX.r2.7HG0612540.1	Cortical cell-delineating protein	600190502	600191080	HORVU.MOREX.r3.7HG0738530.1	Cortical cell-delineating protein
48_CC_MTAB_38	chr7H	4.25649	7:605243616	605111082	605741617	605451429	605451803	HORVU.MOREX.r2.7HG0612550.1	Cortical cell-delineating protein	600092330	600092704	HORVU.MOREX.r3.7HG0738490.1	Cortical cell-delineating protein
48_CC_MTAB_38	chr7H	4.25649	7:605243616	605111082	605741617	605561095	605561590	HORVU.MOREX.r2.7HG0612560.1	Glutamyl-tRNA(Gln) amidotransferase subunit A	600224193	600224688	HORVU.MOREX.r3.7HG0738540.1	Glutamyl-tRNA(Gln) amidotransferase subunit A
48_CC_MTAB_38	chr7H	4.25649	7:605243616	605111082	605741617	605606150	605606548	HORVU.MOREX.r2.7HG0612570.1	Cortical cell-delineating protein	600344728	600345487	HORVU.MOREX.r3.7HG0738560.1	Cortical cell-delineating protein
48_CC_MTAB_38	chr7H	4.25649	7:605243616	605111082	605741617	605677869	605680140	HORVU.MOREX.r2.7HG0612580.1	Myb family transcription factor APL	600411695	600414414	HORVU.MOREX.r3.7HG0738570.1	Myb family transcription factor APL
48_CC_MTAB_22	chr5H	4.25571	5:464392446	464142446	464642446	464247377	464250349	HORVU.MOREX.r2.5HG0402330.1	LysM domain-containing GPI-anchored protein 1	457233645	457236825	HORVU.MOREX.r3.5HG0485860.1	LysM domain-containing GPI-anchored protein 1
48_CC_MTAB_22	chr5H	4.25571	5:464392446	464142446	464642446	464280923	464282239	HORVU.MOREX.r2.5HG0402340.1	Aspartic proteinase nepenthesin-1	457266146	457267462	HORVU.MOREX.r3.5HG0485870.1	Aspartic proteinase nepenthesin-1
48_CC_MTAB_22	chr5H	4.25571	5:464392446	464142446	464642446	464315195	464316830	HORVU.MOREX.r2.5HG0402360.1	F-box family protein	457300418	457302053	HORVU.MOREX.r3.5HG0485890.1	F-box family protein
48_CC_MTAB_22	chr5H	4.25571	5:464392446	464142446	464642446	464318509	464318874	HORVU.MOREX.r2.5HG0402370.1	Retrovirus-related Pol polyprotein from transposon TNT 1-94	#N/A	#N/A	#N/A	#N/A
48_CC_MTAB_22	chr5H	4.25571	5:464392446	464142446	464642446	464391745	464393130	HORVU.MOREX.r2.5HG0402380.1	Aspartic proteinase nepenthesin-1	457374275	457376165	HORVU.MOREX.r3.5HG0485910.1	Aspartic proteinase nepenthesin-1
48_CC_MTAB_22	chr5H	4.25571	5:464392446	464142446	464642446	464571680	464572219	HORVU.MOREX.r2.5HG0402390.1	Ripening-related protein	457548016	457548693	HORVU.MOREX.r3.5HG0485920.1	Ripening-related protein
48_CC_MTAB_22	chr5H	4.25571	5:464392446	464142446	464642446	464639012	464642440	HORVU.MOREX.r2.5HG0402410.1	Hexosyltransferase	457611733	457615609	HORVU.MOREX.r3.5HG0485940.1	Hexosyltransferase
48_CC_MTAB_3	chr1H	4.22915	1:404856949	404606949	405106949	404728893	404729993	HORVU.MOREX.r2.1HG0048050.1	Chaperone protein dnaJ, putative	402701091	402710525	HORVU.MOREX.r3.1HG0060530.1	Chaperone protein dnaJ, putative
48_CC_MTAB_3	chr1H	4.22915	1:404856949	404606949	405106949	404791317	404793755	HORVU.MOREX.r2.1HG0048060.1	Ankyrin repeat-containing protein	402755746	402769694	HORVU.MOREX.r3.1HG0060560.1	Ankyrin-repeat containing protein, putative
48_CC_MTAB_3	chr1H	4.22915	1:404856949	404606949	405106949	404853804	404859402	HORVU.MOREX.r2.1HG0048070.1	Mitochondrial zinc maintenance protein 1, mitochondrial	402829012	402835061	HORVU.MOREX.r3.1HG0060570.1	Mitochondrial zinc maintenance protein 1, mitochondrial
48_CC_MTAB_3	chr1H	4.22915	1:404856949	404606949	405106949	404881100	404888815	HORVU.MOREX.r2.1HG0048090.1	Transducin/WD40 repeat-like superfamily protein	402854575	402862290	HORVU.MOREX.r3.1HG0060600.1	Transducin/WD40 repeat-like superfamily protein
48_CC_MTAB_3	chr1H	4.22915	1:404856949	404606949	405106949	405077941	405081372	HORVU.MOREX.r2.1HG0048100.1	UDP-glucuronate decarboxylase protein 6	#N/A	#N/A	#N/A	#N/A
48_CC_MTAB_3	chr1H	4.22915	1:404856949	404606949	405106949	405081830	405087892	HORVU.MOREX.r2.1HG0048110.1	Alpha/beta-Hydrolases superfamily protein	403047968	403054995	HORVU.MOREX.r3.1HG0060640.1	Alpha/beta-Hydrolases superfamily protein
48_CC_MTAB_18	chr4H	4.21896	4:606522607	606272607	606772607	606286982	606287770	HORVU.MOREX.r2.4HG0343040.1	UPF0253 protein Spro_3762	#N/A	#N/A	#N/A	#N/A
48_CC_MTAB_18	chr4H	4.21896	4:606522607	606272607	606772607	606289468	606293052	HORVU.MOREX.r2.4HG0343050.1	Zinc finger protein CONSTANS	592288468	592291342	HORVU.MOREX.r3.4HG0411680.1	Zinc finger protein CONSTANS
48_CC_MTAB_18	chr4H	4.21896	4:606522607	606272607	606772607	606304339	606310114	HORVU.MOREX.r2.4HG0343070.1	Methyltransferase	592302989	592309703	HORVU.MOREX.r3.4HG0411700.1	Methyltransferase
48_CC_MTAB_18	chr4H	4.21896	4:606522607	606272607	606772607	606338466	606342049	HORVU.MOREX.r2.4HG0343090.1	Mechanosensitive ion channel	592337682	592341483	HORVU.MOREX.r3.4HG0411730.1	Mechanosensitive ion channel
48_CC_MTAB_18	chr4H	4.21896	4:606522607	606272607	606772607	606351305	606360599	HORVU.MOREX.r2.4HG0343100.1	ATP-dependent RNA helicase	592350525	592360186	HORVU.MOREX.r3.4HG0411740.1	ATP-dependent RNA helicase
48_CC_MTAB_18	chr4H	4.21896	4:606522607	606272607	606772607	606362805	606368089	HORVU.MOREX.r2.4HG0343110.1	WD40 repeat-like protein	592362028	592367783	HORVU.MOREX.r3.4HG0411750.1	WD40 repeat-like protein
48_CC_MTAB_18	chr4H	4.21896	4:606522607	606272607	606772607	606370228	606375032	HORVU.MOREX.r2.4HG0343120.1	Serine carboxypeptidase, putative	592369159	592374327	HORVU.MOREX.r3.4HG0411760.1	Serine carboxypeptidase, putative
48_CC_MTAB_18	chr4H	4.21896	4:606522607	606272607	606772607	606390652	606392178	HORVU.MOREX.r2.4HG0343130.1	Cytochrome P450, putative, expressed	#N/A	#N/A	#N/A	#N/A
48_CC_MTAB_18	chr4H	4.21896	4:606522607	606272607	606772607	606415015	606416706	HORVU.MOREX.r2.4HG0343140.1	Cytochrome P450 family protein, expressed	#N/A	#N/A	#N/A	#N/A
48_CC_MTAB_18	chr4H	4.21896	4:606522607	606272607	606772607	606521177	606521716	HORVU.MOREX.r2.4HG0343160.1	Zinc finger protein, putative	592518257	592519288	HORVU.MOREX.r3.4HG0411810.1	Zinc finger protein, putative
48_CC_MTAB_18	chr4H	4.21896	4:606522607	606272607	606772607	606591711	606592280	HORVU.MOREX.r2.4HG0343170.1	Zinc finger protein, putative	592587788	592588357	HORVU.MOREX.r3.4HG0411820.1	Zinc finger protein, putative
48_CC_MTAB_35	chr7H	4.21896	7:36983403	36733403	37233403	36905746	36907335	HORVU.MOREX.r2.7HG0542190.1	actin cross-linking protein (DUF569)	#N/A	#N/A	#N/A	#N/A
48_CC_MTAB_35	chr7H	4.21896	7:36983403	36733403	37233403	36990109	36991631	HORVU.MOREX.r2.7HG0542200.1	actin cross-linking protein (DUF569)	41030563	41032085	HORVU.MOREX.r3.7HG0653500.1	actin cross-linking protein (DUF569)
48_CC_MTAB_35	chr7H	4.21896	7:36983403	36733403	37233403	37016515	37020662	HORVU.MOREX.r2.7HG0542210.1	Pleckstrin domain-containing family M member 3	41055805	41061072	HORVU.MOREX.r3.7HG0653510.1	Pleckstrin domain-containing family M member 3
48_CC_MTAB_35	chr7H	4.21896	7:36983403	36733403	37233403	37021852	37024805	HORVU.MOREX.r2.7HG0542220.1	Actin cross-linking protein, putative (DUF569)	41062306	41065259	HORVU.MOREX.r3.7HG0653520.1	Actin cross-linking protein, putative (DUF569)
48_CC_MTAB_35	chr7H	4.21896	7:36983403	36733403	37233403	37140580	37142104	HORVU.MOREX.r2.7HG0542230.1	Actin cross-linking protein, putative (DUF569)	41174266	41175790	HORVU.MOREX.r3.7HG0653530.1	Actin cross-linking protein, putative (DUF569)
48_CC_MTAB_35	chr7H	4.21896	7:36983403	36733403	37233403	37148337	37150548	HORVU.MOREX.r2.7HG0542240.1	Actin cross-linking protein, putative (DUF569)	41182023	41184234	HORVU.MOREX.r3.7HG0653550.1	Actin cross-linking protein, putative (DUF569)
48_CC_MTAB_35	chr7H	4.21896	7:36983403	36733403	37233403	37170068	37171717	HORVU.MOREX.r2.7HG0542250.1	Actin cross-linking protein, putative (DUF569)	41202995	41204644	HORVU.MOREX.r3.7HG0653560.1	Actin cross-linking protein, putative (DUF569)
48_CC_MTAB_35	chr7H	4.21896	7:36983403	36733403	37233403	37204841	37205167	HORVU.MOREX.r2.7HG0542260.1	Transcription elongation factor 1-like protein	41237768	41238094	HORVU.MOREX.r3.7HG0653570.1	Transcription elongation factor 1-like protein
48_CC_MTAB_39	chr7H	4.19518	7:606500390	606250389	606750389	606258295	606259128	HORVU.MOREX.r2.7HG0612840.1	Peptidylprolyl isomerase	600956387	600957431	HORVU.MOREX.r3.7HG0738860.1	Peptidylprolyl isomerase
48_CC_MTAB_39	chr7H	4.19518	7:606500390	606250389	606750389	606331350	606331925	HORVU.MOREX.r2.7HG0612850.1	GPI transamidase subunit PIG-U	601027838	601028413	HORVU.MOREX.r3.7HG0738870.1	GPI transamidase subunit PIG-U
48_CC_MTAB_39	chr7H	4.19518	7:606500390	606250389	606750389	606341081	606342100	HORVU.MOREX.r2.7HG0612860.1	Heat shock family protein	601037569	601038588	HORVU.MOREX.r3.7HG0738880.1	Heat shock family protein
48_CC_MTAB_39	chr7H	4.19518	7:606500390	606250389	606750389	606370113	606370391	HORVU.MOREX.r2.7HG0612870.1	TTF-type zinc finger protein with HAT dimerization domain-containing protein	601065559	601065837	HORVU.MOREX.r3.7HG0738890.1	TTF-type zinc finger protein with HAT dimerization domain-containing protein
48_CC_MTAB_39	chr7H	4.19518	7:606500390	606250389	606750389	606413741	606414125	HORVU.MOREX.r2.7HG0612900.1	low-molecular-weight cysteine-rich 16	601109187	601109571	HORVU.MOREX.r3.7HG0738930.1	low-molecular-weight cysteine-rich 16
48_CC_MTAB_39	chr7H	4.19518	7:606500390	606250389	606750389	606420419	606423305	HORVU.MOREX.r2.7HG0612910.1	E3 ubiquitin-protein ligase	601115837	601118928	HORVU.MOREX.r3.7HG0738940.1	E3 ubiquitin-protein ligase
48_CC_MTAB_39	chr7H	4.19518	7:606500390	606250389	606750389	606426003	606428537	HORVU.MOREX.r2.7HG0612920.1	Endonuclease V family protein	601121137	601124131	HORVU.MOREX.r3.7HG0738950.1	Endonuclease V family protein
48_CC_MTAB_39	chr7H	4.19518	7:606500390	606250389	606750389	606444208	606445431	HORVU.MOREX.r2.7HG0612950.1	defensin-like protein	601139117	601140340	HORVU.MOREX.r3.7HG0738980.1	defensin-like protein
48_CC_MTAB_39	chr7H	4.19518	7:606500390	606250389	606750389	606479310	606480488	HORVU.MOREX.r2.7HG0612960.1	F-box protein	601172263	601173827	HORVU.MOREX.r3.7HG0738990.1	F-box protein
48_CC_MTAB_39	chr7H	4.19518	7:606500390	606250389	606750389	606580640	606583741	HORVU.MOREX.r2.7HG0612980.1	tRNA pseudouridine synthase A	601272000	601275310	HORVU.MOREX.r3.7HG0739020.1	tRNA pseudouridine synthase A
48_CC_MTAB_39	chr7H	4.19518	7:606500390	606250389	606750389	606584617	606588551	HORVU.MOREX.r2.7HG0612990.1	Kinase family protein	601276186	601280120	HORVU.MOREX.r3.7HG0739030.1	Kinase family protein
48_CC_MTAB_39	chr7H	4.19518	7:606500390	606250389	606750389	606605487	606606846	HORVU.MOREX.r2.7HG0613010.1	Protein kinase	601296019	601298961	HORVU.MOREX.r3.7HG0739050.1	Protein kinase
48_CC_MTAB_39	chr7H	4.19518	7:606500390	606250389	606750389	606607946	606609007	HORVU.MOREX.r2.7HG0613020.1	D-aminoacyl-tRNA deacylase	601299527	601300588	HORVU.MOREX.r3.7HG0739060.1	D-aminoacyl-tRNA deacylase
48_CC_MTAB_39	chr7H	4.19518	7:606500390	606250389	606750389	606638362	606638867	HORVU.MOREX.r2.7HG0613030.1	Ubiquitin	601328799	601329304	HORVU.MOREX.r3.7HG0739070.1	Ubiquitin
48_CC_MTAB_39	chr7H	4.19518	7:606500390	606250389	606750389	606710210	606712576	HORVU.MOREX.r2.7HG0613040.1	Subtilisin-like protease	601400417	601402912	HORVU.MOREX.r3.7HG0739080.1	Subtilisin-like protease
48_CC_MTAB_39	chr7H	4.19518	7:606500390	606250389	606750389	606719844	606720227	HORVU.MOREX.r2.7HG0613060.1	DNA repair protein RecO	601410180	601410563	HORVU.MOREX.r3.7HG0739100.1	Glycosyltransferase 8 domain-containing protein 1
48_CC_MTAB_39	chr7H	4.19518	7:606500390	606250389	606750389	606721539	606723025	HORVU.MOREX.r2.7HG0613070.1	Basic-leucine zipper (BZIP) transcription factor family	601411418	601413418	HORVU.MOREX.r3.7HG0739110.1	Basic-leucine zipper (BZIP) transcription factor family
48_CC_MTAB_12	chr3H	4.18977	3:23322393	23072393	23572393	23084628	23094768	HORVU.MOREX.r2.3HG0191300.1	E3 ubiquitin-protein ligase	23257618	23268766	HORVU.MOREX.r3.3HG0230560.1	E3 ubiquitin-protein ligase
48_CC_MTAB_12	chr3H	4.18977	3:23322393	23072393	23572393	23193151	23196183	HORVU.MOREX.r2.3HG0191310.1	Triosephosphate isomerase	23345085	23348486	HORVU.MOREX.r3.3HG0230590.1	Triosephosphate isomerase
48_CC_MTAB_12	chr3H	4.18977	3:23322393	23072393	23572393	23198897	23202676	HORVU.MOREX.r2.3HG0191320.1	transcription factor, putative (Protein of unknown function, DUF547)	23350603	23354887	HORVU.MOREX.r3.3HG0230600.1	transcription factor, putative (Protein of unknown function, DUF547)
48_CC_MTAB_12	chr3H	4.18977	3:23322393	23072393	23572393	23281301	23282165	HORVU.MOREX.r2.3HG0191340.1	DUF674 family protein	23430130	23430994	HORVU.MOREX.r3.3HG0230630.1	DUF674 family protein
48_CC_MTAB_12	chr3H	4.18977	3:23322393	23072393	23572393	23302296	23302931	HORVU.MOREX.r2.3HG0191350.1	Thioesterase family protein	23450989	23452015	HORVU.MOREX.r3.3HG0230640.1	Thioesterase family protein
48_CC_MTAB_12	chr3H	4.18977	3:23322393	23072393	23572393	23314603	23317089	HORVU.MOREX.r2.3HG0191370.1	Serine/threonine-protein kinase	23463286	23466004	HORVU.MOREX.r3.3HG0230670.1	Serine/threonine-protein kinase
48_CC_MTAB_12	chr3H	4.18977	3:23322393	23072393	23572393	23359313	23359555	HORVU.MOREX.r2.3HG0191380.1	UvrABC system protein A	23505683	23505925	HORVU.MOREX.r3.3HG0230680.1	UvrABC system protein A
48_CC_MTAB_12	chr3H	4.18977	3:23322393	23072393	23572393	23362025	23366045	HORVU.MOREX.r2.3HG0191390.1	Receptor-like protein kinase	23508387	23512559	HORVU.MOREX.r3.3HG0230690.1	Receptor-like protein kinase
48_CC_MTAB_12	chr3H	4.18977	3:23322393	23072393	23572393	23371085	23380489	HORVU.MOREX.r2.3HG0191400.1	Cleavage stimulation factor subunit 3	23517104	23526857	HORVU.MOREX.r3.3HG0230700.1	Cleavage stimulation factor subunit 3
48_CC_MTAB_32	chr7H	4.16941	7:15915337	15665337	16165337	15700497	15700727	HORVU.MOREX.r2.7HG0534840.1	SU(VAR)3-9 homolog 2	#N/A	#N/A	#N/A	#N/A
48_CC_MTAB_32	chr7H	4.16941	7:15915337	15665337	16165337	15759369	15761607	HORVU.MOREX.r2.7HG0534870.1	Nudix hydrolase	17344303	17346824	HORVU.MOREX.r3.7HG0643810.1	Nudix hydrolase
48_CC_MTAB_32	chr7H	4.16941	7:15915337	15665337	16165337	15761794	15763043	HORVU.MOREX.r2.7HG0534880.1	6,7-dimethyl-8-ribityllumazine synthase	17347011	17348437	HORVU.MOREX.r3.7HG0643820.1	6,7-dimethyl-8-ribityllumazine synthase
48_CC_MTAB_32	chr7H	4.16941	7:15915337	15665337	16165337	15763401	15767532	HORVU.MOREX.r2.7HG0534890.1	Cytochrome P450	#N/A	#N/A	#N/A	#N/A
48_CC_MTAB_32	chr7H	4.16941	7:15915337	15665337	16165337	15772576	15774258	HORVU.MOREX.r2.7HG0534930.1	Sulfite exporter TauE/SafE family protein, putative	17357793	17359475	HORVU.MOREX.r3.7HG0643880.1	Sulfite exporter TauE/SafE family protein, putative
48_CC_MTAB_32	chr7H	4.16941	7:15915337	15665337	16165337	15775737	15778794	HORVU.MOREX.r2.7HG0534950.1	Cytochrome P450	#N/A	#N/A	#N/A	#N/A
48_CC_MTAB_32	chr7H	4.16941	7:15915337	15665337	16165337	15881598	15893187	HORVU.MOREX.r2.7HG0535010.1	RNA-dependent RNA polymerase	17457455	17461212	HORVU.MOREX.r3.7HG0643980.1	RNA-dependent RNA polymerase
48_CC_MTAB_32	chr7H	4.16941	7:15915337	15665337	16165337	15908274	15908546	HORVU.MOREX.r2.7HG0535020.1	Seed maturation protein	17524681	17525166	HORVU.MOREX.r3.7HG0644010.1	Seed maturation protein
48_CC_MTAB_32	chr7H	4.16941	7:15915337	15665337	16165337	15913671	15913931	HORVU.MOREX.r2.7HG0535030.1	Seed maturation protein	17530082	17530342	HORVU.MOREX.r3.7HG0644030.1	Seed maturation protein
48_CC_MTAB_32	chr7H	4.16941	7:15915337	15665337	16165337	15977348	15980148	HORVU.MOREX.r2.7HG0535060.1	Starch synthase, chloroplastic/amyloplastic	#N/A	#N/A	#N/A	#N/A
48_CC_MTAB_32	chr7H	4.16941	7:15915337	15665337	16165337	15981519	15984731	HORVU.MOREX.r2.7HG0535070.1	Succinate dehydrogenase subunit 5, mitochondrial	17591213	17594792	HORVU.MOREX.r3.7HG0644070.1	Succinate dehydrogenase subunit 5, mitochondrial
48_CC_MTAB_32	chr7H	4.16941	7:15915337	15665337	16165337	16041450	16044513	HORVU.MOREX.r2.7HG0535090.1	Protein FAR1-RELATED SEQUENCE 5	#N/A	#N/A	#N/A	#N/A
48_CC_MTAB_32	chr7H	4.16941	7:15915337	15665337	16165337	16108196	16108793	HORVU.MOREX.r2.7HG0535110.1	GDSL esterase/lipase	17712516	17713113	HORVU.MOREX.r3.7HG0644160.1	GDSL esterase/lipase
48_CC_MTAB_32	chr7H	4.16941	7:15915337	15665337	16165337	16119953	16121907	HORVU.MOREX.r2.7HG0535140.1	Glucan endo-1,3-beta-glucosidase, putative	17723584	17725756	HORVU.MOREX.r3.7HG0644190.1	Glucan endo-1,3-beta-glucosidase, putative
48_CC_MTAB_5	chr1H	4.13549	1:447010431	446761506	447261506	446965485	446969940	HORVU.MOREX.r2.1HG0054850.1	zinc finger CCCH domain protein	443570827	443575845	HORVU.MOREX.r3.1HG0068420.1	zinc finger CCCH domain protein
48_CC_MTAB_5	chr1H	4.13549	1:447010431	446761506	447261506	447065757	447067245	HORVU.MOREX.r2.1HG0054880.1	Early light-induced protein	443744614	443745305	HORVU.MOREX.r3.1HG0068460.1	Early light-induced protein
48_CC_MTAB_5	chr1H	4.13549	1:447010431	446761506	447261506	447149374	447150065	HORVU.MOREX.r2.1HG0054890.1	Early light-induced protein	443744614	443745305	HORVU.MOREX.r3.1HG0068460.1	Early light-induced protein
48_CC_MTAB_5	chr1H	4.13549	1:447010431	446761506	447261506	447218838	447219531	HORVU.MOREX.r2.1HG0054900.1	Early light-induced protein	443808678	443809371	HORVU.MOREX.r3.1HG0068480.1	Early light-induced protein
48_CC_MTAB_6	chr2H	4.09691	2:14039493	13789493	14289493	13810967	13812727	HORVU.MOREX.r2.2HG0084350.1	Acidic leucine-rich nuclear phosphoprotein 32 family B protein	15156736	15158753	HORVU.MOREX.r3.2HG0102550.1	Acidic leucine-rich nuclear phosphoprotein 32 family B protein
48_CC_MTAB_6	chr2H	4.09691	2:14039493	13789493	14289493	13835868	13836860	HORVU.MOREX.r2.2HG0084360.1	Sulfotransferase	15181352	15182474	HORVU.MOREX.r3.2HG0102560.1	Sulfotransferase
48_CC_MTAB_6	chr2H	4.09691	2:14039493	13789493	14289493	13842838	13843839	HORVU.MOREX.r2.2HG0084370.1	Dirigent protein	15188385	15189386	HORVU.MOREX.r3.2HG0102570.1	Dirigent protein
48_CC_MTAB_6	chr2H	4.09691	2:14039493	13789493	14289493	13909662	13913673	HORVU.MOREX.r2.2HG0084400.1	Peptidylprolyl isomerase	15250621	15254952	HORVU.MOREX.r3.2HG0102600.1	Peptidylprolyl isomerase
48_CC_MTAB_6	chr2H	4.09691	2:14039493	13789493	14289493	13931054	13943023	HORVU.MOREX.r2.2HG0084420.1	Serine/threonine-protein kinase	15274986	15281618	HORVU.MOREX.r3.2HG0102640.1	Serine/threonine-protein kinase
48_CC_MTAB_6	chr2H	4.09691	2:14039493	13789493	14289493	13952024	13965927	HORVU.MOREX.r2.2HG0084430.1	Serine/threonine-protein kinase	15290619	15304522	HORVU.MOREX.r3.2HG0102650.1	Serine/threonine-protein kinase
48_CC_MTAB_6	chr2H	4.09691	2:14039493	13789493	14289493	13972458	13978089	HORVU.MOREX.r2.2HG0084440.1	Serine/threonine-protein kinase	15311053	15316684	HORVU.MOREX.r3.2HG0102660.1	Serine/threonine-protein kinase
48_CC_MTAB_6	chr2H	4.09691	2:14039493	13789493	14289493	13981084	13981683	HORVU.MOREX.r2.2HG0084450.1	Dirigent protein	15319521	15320385	HORVU.MOREX.r3.2HG0102670.1	Dirigent protein
48_CC_MTAB_6	chr2H	4.09691	2:14039493	13789493	14289493	13992914	13997675	HORVU.MOREX.r2.2HG0084470.1	Amino acid transporter family protein	15331509	15336270	HORVU.MOREX.r3.2HG0102700.1	Amino acid transporter family protein
48_CC_MTAB_6	chr2H	4.09691	2:14039493	13789493	14289493	14018535	14025118	HORVU.MOREX.r2.2HG0084490.1	Pumilio-like protein	15354380	15361224	HORVU.MOREX.r3.2HG0102720.1	Pumilio-like protein
48_CC_MTAB_6	chr2H	4.09691	2:14039493	13789493	14289493	14042897	14045353	HORVU.MOREX.r2.2HG0084500.1	Serine/threonine-protein kinase	15378552	15381008	HORVU.MOREX.r3.2HG0102730.1	Serine/threonine-protein kinase
48_CC_MTAB_6	chr2H	4.09691	2:14039493	13789493	14289493	14069775	14070215	HORVU.MOREX.r2.2HG0084510.1	Protein PLANT CADMIUM RESISTANCE 2	15404881	15405321	HORVU.MOREX.r3.2HG0102740.1	Protein PLANT CADMIUM RESISTANCE 2
48_CC_MTAB_6	chr2H	4.09691	2:14039493	13789493	14289493	14280214	14281794	HORVU.MOREX.r2.2HG0084560.1	FAD-binding Berberine family protein	15602480	15604060	HORVU.MOREX.r3.2HG0102860.1	FAD-binding Berberine family protein
48_CC_MTAB_6	chr2H	4.09691	2:14039493	13789493	14289493	14287271	14288869	HORVU.MOREX.r2.2HG0084570.1	FAD-binding Berberine family protein, putative	15609538	15611136	HORVU.MOREX.r3.2HG0102870.1	FAD-binding Berberine family protein, putative
48_CC_MTAB_14	chr4H	4.09151	4:525884690	525634690	526134690	525706186	525707238	HORVU.MOREX.r2.4HG0327390.1	GAGA-binding transcriptional activator	513551102	513553125	HORVU.MOREX.r3.4HG0393590.1	GAGA-binding transcriptional activator
48_CC_MTAB_37	chr7H	4.03198	7:388610547	388360547	388860547	388690732	388699508	HORVU.MOREX.r2.7HG0581030.1	BSD domain (BTF2-like transcription factors, Synapse-associated proteins and DOS2-like proteins)	387384758	387394190	HORVU.MOREX.r3.7HG0700360.1	BSD domain (BTF2-like transcription factors, Synapse-associated proteins and DOS2-like proteins)
48_CC_MTAB_37	chr7H	4.03198	7:388610547	388360547	388860547	388839488	388840434	HORVU.MOREX.r2.7HG0581040.1	transmembrane protein, putative (Protein of unknown function, DUF599)	387532351	387533297	HORVU.MOREX.r3.7HG0700370.1	transmembrane protein, putative (Protein of unknown function, DUF599)
48_CC_MTAB_21	chr4H	4.03152	4:609459004	609209004	609709004	609276180	609285824	HORVU.MOREX.r2.4HG0343780.1	Endoribonuclease Dicer-like protein 3	595124490	595134488	HORVU.MOREX.r3.4HG0412600.1	Endoribonuclease Dicer-like protein 3
48_CC_MTAB_21	chr4H	4.03152	4:609459004	609209004	609709004	609286482	609287562	HORVU.MOREX.r2.4HG0343790.1	Nascent polypeptide-associated complex alpha subunit, putative, expressed	595134588	595135935	HORVU.MOREX.r3.4HG0412610.1	Nascent polypeptide-associated complex alpha subunit, putative, expressed
48_CC_MTAB_21	chr4H	4.03152	4:609459004	609209004	609709004	609338010	609339620	HORVU.MOREX.r2.4HG0343800.1	Syntaxin, putative	595184235	595185845	HORVU.MOREX.r3.4HG0412620.1	Syntaxin, putative
48_CC_MTAB_21	chr4H	4.03152	4:609459004	609209004	609709004	609370549	609371801	HORVU.MOREX.r2.4HG0343810.1	Peroxidase	595214137	595215389	HORVU.MOREX.r3.4HG0412630.1	Peroxidase
48_CC_MTAB_21	chr4H	4.03152	4:609459004	609209004	609709004	609374880	609378630	HORVU.MOREX.r2.4HG0343820.1	Peroxidase	595218235	595222497	HORVU.MOREX.r3.4HG0412640.1	Peroxidase
48_CC_MTAB_21	chr4H	4.03152	4:609459004	609209004	609709004	609387079	609391244	HORVU.MOREX.r2.4HG0343830.1	TVP38/TMEM64 family membrane protein	595230536	595235207	HORVU.MOREX.r3.4HG0412650.1	TVP38/TMEM64 family membrane protein
48_CC_MTAB_21	chr4H	4.03152	4:609459004	609209004	609709004	609556322	609557290	HORVU.MOREX.r2.4HG0343860.1	B3 domain-containing protein	595388187	595389934	HORVU.MOREX.r3.4HG0412680.1	B3 domain-containing protein
48_CC_MTAB_21	chr4H	4.03152	4:609459004	609209004	609709004	609692027	609693913	HORVU.MOREX.r2.4HG0343890.1	Gag polyprotein	595518699	595520360	HORVU.MOREX.r3.4HG0412720.1	Gag polyprotein
48_CC_MTAB_21	chr4H	4.03152	4:609459004	609209004	609709004	609706923	609711430	HORVU.MOREX.r2.4HG0343900.1	Purple acid phosphatase	595533189	595537976	HORVU.MOREX.r3.4HG0412730.1	Purple acid phosphatase
48_CC_MTAB_15	chr4H	4.00789	4:601560661	601310661	601928572	601431998	601432372	HORVU.MOREX.r2.4HG0341520.1	RECQ helicase SIM	587645439	587645813	HORVU.MOREX.r3.4HG0410000.1	RECQ helicase SIM
48_CC_MTAB_15	chr4H	4.00789	4:601560661	601310661	601928572	601536592	601537518	HORVU.MOREX.r2.4HG0341530.1	AP2/B3 transcription factor family protein	587746642	587747749	HORVU.MOREX.r3.4HG0410010.1	AP2/B3 transcription factor family protein
48_CC_MTAB_15	chr4H	4.00789	4:601560661	601310661	601928572	601680928	601685052	HORVU.MOREX.r2.4HG0341540.1	Plant regulator RWP-RK family protein, putative	587888698	587894052	HORVU.MOREX.r3.4HG0410020.1	Plant regulator RWP-RK family protein, putative
48_CC_MTAB_15	chr4H	4.00789	4:601560661	601310661	601928572	601685952	601689155	HORVU.MOREX.r2.4HG0341550.1	Protein kinase	587894387	587898091	HORVU.MOREX.r3.4HG0410030.1	Protein kinase
48_CC_MTAB_15	chr4H	4.00789	4:601560661	601310661	601928572	601760642	601765458	HORVU.MOREX.r2.4HG0341570.1	Protein kinase family protein	587960178	587965968	HORVU.MOREX.r3.4HG0410040.1	Protein kinase family protein
48_CC_MTAB_15	chr4H	4.00789	4:601560661	601310661	601928572	601854335	601858116	HORVU.MOREX.r2.4HG0341580.1	Bromodomain containing protein, expressed	588052744	588056525	HORVU.MOREX.r3.4HG0410050.1	Bromodomain containing protein, expressed

## Sheet: S7
S7	GWAS: 48hai normalized colony counts phenotype, LD blocks with MTA with -Log10 P>4, MorexV2 reference
48_CC_MTAB_ID	Chromosome	Total	Top_Sign_SNP	Top_Sign_SNP_Pos	Top_Sign_SNP_PValue	-Log10 Pvalue	Updated_Block_start	Updated_Block_end	Updated_Block_size	Block_start	Block_end	Block_size
48_CC_MTAB_1	Chr1H	48	1:53923468	53923468	2.71e-05	4.56703	53923468	54648303	724835	53923468	54648303	724835
48_CC_MTAB_2	Chr1H	3	1:401688543	401688543	4.67e-05	4.33068	401620392	402120392	500000	401688543	402052242	363699
48_CC_MTAB_3	Chr1H	4	1:404856949	404856949	5.9e-05	4.22915	404606949	405106949	500000	404856949	404856949	0
48_CC_MTAB_4	Chr1H	3	1:425183994	425183994	3.53e-05	4.45223	424933994	425433994	500000	425183994	425183994	0
48_CC_MTAB_5	Chr1H	46	1:447010431	447010431	7.32e-05	4.13549	446761506	447261506	500000	447010431	447012581	2150
48_CC_MTAB_6	Chr2H	2	2:14039493	14039493	8e-05	4.09691	13789493	14289493	500000	14039493	14039493	0
48_CC_MTAB_7	Chr2H	5	2:642970913	642970913	4.21e-05	4.37572	642760441	643260441	500000	642970913	643049969	79056
48_CC_MTAB_8	Chr3H	6	3:13347215	13347215	2.13e-05	4.67162	13095810	13595810	500000	13344406	13347215	2809
48_CC_MTAB_9	Chr3H	2	3:20264910	20264910	3.48e-05	4.45842	20014910	20514910	500000	20264910	20264910	0
48_CC_MTAB_10	Chr3H	13	3:20988238	20988238	1.06e-06	5.97469	20737402	21237402	539871	20986338	20988467	2129
48_CC_MTAB_11	Chr3H	11	3:21089332	21089332	2.13e-05	4.67162	20777273	21277273	500000	20926736	21127811	201075
48_CC_MTAB_12	Chr3H	18	3:23322393	23322393	6.46e-05	4.18977	23072393	23572393	500000	23322393	23322393	0
48_CC_MTAB_13	Chr3H	1	3:607476377	607476377	1.1e-07	6.95861	607226377	607726377	500000	607476377	607476377	0
48_CC_MTAB_14	Chr4H	1	4:525884690	525884690	8.1e-05	4.09151	525634690	526134690	500000	525884690	525884690	0
48_CC_MTAB_15	Chr4H	18	4:601560661	601560661	9.82e-05	4.00789	601310661	601810661	500000	601560661	601560661	0
48_CC_MTAB_16	Chr4H	21	4:601595186	601595186	2.48e-05	4.60555	601357481	601857481	500000	601535312	601679651	144339
48_CC_MTAB_17	Chr4H	1	4:601678572	601678572	4.99e-05	4.3019	601428572	601928572	500000	601678572	601678572	0
48_CC_MTAB_18	Chr4H	1	4:606522607	606522607	6.04e-05	4.21896	606272607	606772607	500000	606522607	606522607	0
48_CC_MTAB_19	Chr4H	16	4:607587104	607587104	4.52e-05	4.34486	607413919	607913919	500000	607575307	607752532	177225
48_CC_MTAB_20	Chr4H	26	4:607747532	607747532	9.55e-05	4.02	607497532	607997532	500000	607747532	607747532	0
48_CC_MTAB_21	Chr4H	56	4:609459004	609459004	9.3e-05	4.03152	609209004	609709004	500000	609459004	609459004	0
48_CC_MTAB_22	Chr5H	2	5:464392446	464392446	5.55e-05	4.25571	464142446	464642446	500000	464392446	464392446	0
48_CC_MTAB_23	Chr5H	40	5:465172585	465172585	1.88e-06	5.72584	465025326	465816702	791376	465025326	465816702	791376
48_CC_MTAB_24	Chr5H	1	5:465351325	465351325	1.99e-06	5.70115	465101325	465601325	500000	465351325	465351325	0
48_CC_MTAB_25	Chr5H	1	5:499642614	499642614	1.78e-05	4.74958	499392614	499892614	500000	499642614	499642614	0
48_CC_MTAB_26	Chr5H	20	5:506582581	506582581	1.21e-05	4.91721	506461499	506961499	500000	506569115	506853883	284768
48_CC_MTAB_27	Chr7H	4	7:10397554	10397554	1.5e-05	4.82391	10060070	10560070	500000	10222587	10397554	174967
48_CC_MTAB_28	Chr7H	6	7:12955818	12955818	1.29e-05	4.88941	12920869	13480520	559651	12920869	13480520	559651
48_CC_MTAB_29	Chr7H	5	7:13731446	13731446	1.93e-05	6.31876	13464834	14092417	627583	13696512	13733157	36645
48_CC_MTAB_30	Chr7H	11	7:13842433	13842433	4.8e-07		13592417	14092417	500000	13842402	13842433	31
48_CC_MTAB_31	Chr7H	2	7:13849175	13849175	2.97e-05	4.52724	13599180	14099180	500000	13849175	13849186	11
48_CC_MTAB_32	Chr7H	2	7:15915337	15915337	6.77e-05	4.16941	15665337	16165337	500000	15915337	15915337	0
48_CC_MTAB_33	Chr7H	1	7:19415981	19415981	1.5e-05	4.82391	19165981	19665981	500000	19415981	19415981	0
48_CC_MTAB_34	Chr7H	5	7:22992559	22992559	1.12e-05	4.95078	22742559	23242559	500000	22992559	22992559	0
48_CC_MTAB_35	Chr7H	6	7:36983403	36983403	6.04e-05	4.21896	36733403	37233403	500000	36983403	36983403	0
48_CC_MTAB_36	Chr7H	3	7:229102049	229102049	4.52e-05	4.34486	228852072	229352072	500000	229102049	229102095	46
48_CC_MTAB_37	Chr7H	450	7:388610547	388610547	9.29e-05	4.03198	388360547	388860547	500000	388610547	388610547	0
48_CC_MTAB_38	Chr7H	17	7:605243616	605243616	5.54e-05	4.25649	605111082	605741617	630535	605111082	605741617	630535
48_CC_MTAB_39	Chr7H	3	7:606500390	606500390	6.38e-05	4.19518	606250389	606750389	500000	606500389	606500390	1
48_CC_MTAB_40	Chr7H	3	7:612104275	612104275	3.2e-06	5.49485	611852712	612352712	500000	612099928	612105497	5569

## Sheet: S8
S8	GWAS: 48hai colony size phenotype, gene annotaions in associated genomic regions with -Log10 P>5. V2=MorexV2 reference; V3=MorexV3 reference
MTA_Block_ID	chr	Top_P(-Log10)	Top_Sign_SNP	V2_region_start	V2_region_end	V2_gene_start	V2_gene_end	V2_gene_id	V2_gene_description	V3_gene_start	V3_gene_end	V3_gene_id	V3_description
48_CS_MTAB_7	chr7H	5.65561	7:528441180	526132514	528678198	526185612	526187717	HORVU.MOREX.r2.7HG0596450.1	Receptor kinase, putative	522815598	522817703	HORVU.MOREX.r3.7HG0719210.1	Receptor kinase, putative
48_CS_MTAB_7	chr7H	5.65561	7:528441180	526132514	528678198	526343968	526345428	HORVU.MOREX.r2.7HG0596460.1	Non-specific serine/threonine protein kinase	522970496	522972244	HORVU.MOREX.r3.7HG0719220.1	Non-specific serine/threonine protein kinase
48_CS_MTAB_7	chr7H	5.65561	7:528441180	526132514	528678198	526732765	526733652	HORVU.MOREX.r2.7HG0596500.1	Ring finger protein, putative	523352193	523353080	HORVU.MOREX.r3.7HG0719250.1	Ring finger protein, putative
48_CS_MTAB_7	chr7H	5.65561	7:528441180	526132514	528678198	526828902	526829965	HORVU.MOREX.r2.7HG0596510.1	Peroxidase	523443217	523444427	HORVU.MOREX.r3.7HG0719260.1	Peroxidase
48_CS_MTAB_7	chr7H	5.65561	7:528441180	526132514	528678198	527003208	527003666	HORVU.MOREX.r2.7HG0596520.1	Cytoplasmic tRNA 2-thiolation protein 1	523611228	523611686	HORVU.MOREX.r3.7HG0719300.1	Cytoplasmic tRNA 2-thiolation protein 1
48_CS_MTAB_7	chr7H	5.65561	7:528441180	526132514	528678198	527179468	527179749	HORVU.MOREX.r2.7HG0596530.1	Cytoplasmic tRNA 2-thiolation protein 1	523779931	523780551	HORVU.MOREX.r3.7HG0719310.1	Cytoplasmic tRNA 2-thiolation protein 1
48_CS_MTAB_7	chr7H	5.65561	7:528441180	526132514	528678198	527182920	527187821	HORVU.MOREX.r2.7HG0596540.1	Cmp-sialic acid transporter, putative	523782779	523788448	HORVU.MOREX.r3.7HG0719320.1	Cmp-sialic acid transporter, putative
48_CS_MTAB_7	chr7H	5.65561	7:528441180	526132514	528678198	527471839	527475877	HORVU.MOREX.r2.7HG0596560.1	Crooked neck-like protein 1	524064748	524069533	HORVU.MOREX.r3.7HG0719340.1	Crooked neck-like protein 1
48_CS_MTAB_7	chr7H	5.65561	7:528441180	526132514	528678198	527509020	527509361	HORVU.MOREX.r2.7HG0596590.1	ATP synthase subunit 9, mitochondrial	524095858	524096199	HORVU.MOREX.r3.7HG0719360.1	ATP synthase subunit 9, mitochondrial
48_CS_MTAB_7	chr7H	5.65561	7:528441180	526132514	528678198	527691224	527695943	HORVU.MOREX.r2.7HG0596620.1	Extra-large G-protein-like	524265411	524270816	HORVU.MOREX.r3.7HG0719390.1	Extra-large G-protein-like
48_CS_MTAB_7	chr7H	5.65561	7:528441180	526132514	528678198	527893753	527897045	HORVU.MOREX.r2.7HG0596640.1	Trichome birefringence-like protein	524454240	524457813	HORVU.MOREX.r3.7HG0719410.1	Trichome birefringence-like protein
48_CS_MTAB_7	chr7H	5.65561	7:528441180	526132514	528678198	527908309	527908662	HORVU.MOREX.r2.7HG0596650.1	P-loop containing nucleoside triphosphate hydrolases superfamily protein	524464522	524469322	HORVU.MOREX.r3.7HG0719420.1	P-loop containing nucleoside triphosphate hydrolases superfamily protein
48_CS_MTAB_7	chr7H	5.65561	7:528441180	526132514	528678198	528007930	528012220	HORVU.MOREX.r2.7HG0596660.1	NAC domain,	524566821	524571111	HORVU.MOREX.r3.7HG0719430.1	NAC domain,
48_CS_MTAB_7	chr7H	5.65561	7:528441180	526132514	528678198	528104070	528107206	HORVU.MOREX.r2.7HG0596670.1	Heme oxygenase 1	524660903	524664487	HORVU.MOREX.r3.7HG0719440.1	Heme oxygenase 1
48_CS_MTAB_7	chr7H	5.65561	7:528441180	526132514	528678198	528152629	528153105	HORVU.MOREX.r2.7HG0596700.1	UDP-sugar pyrophosphorylase 1	524704623	524705099	HORVU.MOREX.r3.7HG0719470.1	UDP-sugar pyrophosphorylase 1
48_CS_MTAB_7	chr7H	5.65561	7:528441180	526132514	528678198	528177286	528235156	HORVU.MOREX.r2.7HG0596710.1	Ribosomal RNA small subunit methyltransferase B	524728142	524783616	HORVU.MOREX.r3.7HG0719480.1	Ribosomal RNA small subunit methyltransferase B
48_CS_MTAB_7	chr7H	5.65561	7:528441180	526132514	528678198	528327068	528330533	HORVU.MOREX.r2.7HG0596730.1	Nudix hydrolase	524872252	524876146	HORVU.MOREX.r3.7HG0719500.1	Nudix hydrolase
48_CS_MTAB_7	chr7H	5.65561	7:528441180	526132514	528678198	528331684	528339731	HORVU.MOREX.r2.7HG0596740.1	Stress regulated protein	524876911	524877334	HORVU.MOREX.r3.7HG0719510.1	translation initiation factor 3 subunit I
48_CS_MTAB_7	chr7H	5.65561	7:528441180	526132514	528678198	528543486	528545844	HORVU.MOREX.r2.7HG0596750.1	transmembrane protein, putative (DUF247)	525090100	525092604	HORVU.MOREX.r3.7HG0719560.1	transmembrane protein, putative (DUF247)
48_CS_MTAB_6	chr7H	4.03386	7:476933715	476683715	477183715	476928727	476933955	HORVU.MOREX.r2.7HG0590350.1	Receptor-kinase, putative	474537536	474541238	HORVU.MOREX.r3.7HG0711760.1	Receptor-kinase, putative
48_CS_MTAB_6	chr7H	4.03386	7:476933715	476683715	477183715	477121952	477126564	HORVU.MOREX.r2.7HG0590390.1	Signal recognition particle 19 kDa protein	474725684	474730505	HORVU.MOREX.r3.7HG0711810.1	Signal recognition particle 19 kDa protein
48_CS_MTAB_5	chr5H	4.31426	5:593617411	593367411	593867411	593381814	593383920	HORVU.MOREX.r2.5HG0445740.1	Transmembrane protein 70, mitochondrial	582360449	582362923	HORVU.MOREX.r3.5HG0535780.1	Transmembrane protein 70, mitochondrial
48_CS_MTAB_5	chr5H	4.31426	5:593617411	593367411	593867411	593384338	593387214	HORVU.MOREX.r2.5HG0445750.1	GC-rich sequence DNA-binding factor 1	582363052	582366397	HORVU.MOREX.r3.5HG0535790.1	GC-rich sequence DNA-binding factor 1
48_CS_MTAB_5	chr5H	4.31426	5:593617411	593367411	593867411	593472562	593474870	HORVU.MOREX.r2.5HG0445780.1	ATP-dependent Clp protease ATP-binding subunit	#N/A	#N/A	#N/A
48_CS_MTAB_5	chr5H	4.31426	5:593617411	593367411	593867411	593485008	593489452	HORVU.MOREX.r2.5HG0445820.1	Disease resistance protein RPM1	582459285	582463729	HORVU.MOREX.r3.5HG0535870.1	Disease resistance protein RPM1
48_CS_MTAB_5	chr5H	4.31426	5:593617411	593367411	593867411	593491742	593492478	HORVU.MOREX.r2.5HG0445830.1	Protein kinase family protein, putative, expressed	582466019	582466755	HORVU.MOREX.r3.5HG0535880.1	Protein kinase family protein, putative, expressed
48_CS_MTAB_5	chr5H	4.31426	5:593617411	593367411	593867411	593510739	593512803	HORVU.MOREX.r2.5HG0445840.1	Protein BCCIP homolog	582483784	582486263	HORVU.MOREX.r3.5HG0535890.1	Protein BCCIP homolog
48_CS_MTAB_5	chr5H	4.31426	5:593617411	593367411	593867411	593569030	593569575	HORVU.MOREX.r2.5HG0445880.1	AIG2-like (Avirulence induced gene) family protein	582539471	582540354	HORVU.MOREX.r3.5HG0535920.1	AIG2-like (Avirulence induced gene) family protein
48_CS_MTAB_5	chr5H	4.31426	5:593617411	593367411	593867411	593620772	593624084	HORVU.MOREX.r2.5HG0445890.1	ADP-ribosylation factor GTPase-activating protein	582588504	582592384	HORVU.MOREX.r3.5HG0535930.1	ADP-ribosylation factor GTPase-activating protein
48_CS_MTAB_5	chr5H	4.31426	5:593617411	593367411	593867411	593639966	593641751	HORVU.MOREX.r2.5HG0445900.1	F-box family protein	582607339	582609827	HORVU.MOREX.r3.5HG0535940.1	F-box family protein
48_CS_MTAB_5	chr5H	4.31426	5:593617411	593367411	593867411	593686859	593689804	HORVU.MOREX.r2.5HG0445910.1	Protein kinase	582653659	582656901	HORVU.MOREX.r3.5HG0535950.1	Protein kinase
48_CS_MTAB_5	chr5H	4.31426	5:593617411	593367411	593867411	593694350	593697046	HORVU.MOREX.r2.5HG0445920.1	Protein kinase	582661150	582664028	HORVU.MOREX.r3.5HG0535960.1	Protein kinase
48_CS_MTAB_5	chr5H	4.31426	5:593617411	593367411	593867411	593699854	593700419	HORVU.MOREX.r2.5HG0445930.1	F-box family protein	582666654	582667219	HORVU.MOREX.r3.5HG0535970.1	F-box family protein
48_CS_MTAB_5	chr5H	4.31426	5:593617411	593367411	593867411	593734302	593736607	HORVU.MOREX.r2.5HG0445940.1	F-box family protein	582696461	582698766	HORVU.MOREX.r3.5HG0535980.1	F-box family protein
48_CS_MTAB_5	chr5H	4.31426	5:593617411	593367411	593867411	593834758	593837063	HORVU.MOREX.r2.5HG0446010.1	F-box family protein	582790733	582793201	HORVU.MOREX.r3.5HG0536050.1	F-box family protein
48_CS_MTAB_4	chr5H	4.01055	5:349370194	349120194	349620194	349596323	349597597	HORVU.MOREX.r2.5HG0387140.1	MYB-RELATED transcription factor	345551346	345553267	HORVU.MOREX.r3.5HG0467660.1	MYB-RELATED transcription factor
48_CS_MTAB_2	chr2H	4.02641	2:323909756	323659756	324159756	323716334	323780262	HORVU.MOREX.r2.2HG0123120.1	Pentatricopeptide repeat-containing protein	318805316	318870097	HORVU.MOREX.r3.2HG0149860.1	Pentatricopeptide repeat-containing protein
48_CS_MTAB_2	chr2H	4.02641	2:323909756	323659756	324159756	324147818	324148222	HORVU.MOREX.r2.2HG0123190.1	Retrovirus-related Pol polyprotein from transposon TNT 1-94	#N/A	#N/A	#N/A
48_CS_MTAB_1	chr2H	4.16241	2:293841579	293591579	294091579	293609149	293611217	HORVU.MOREX.r2.2HG0121470.1	DNA-directed RNA polymerase subunit	#N/A	#N/A	#N/A

## Sheet: S9
S9	GWAS: 48hai colony size phenotype, LD blocks with MTA with -Log10 P>4, MorexV2 reference
MTA_Block_ID	Chromosome	Total	Top_Sign_SNP	Top_Sign_SNP_Pos	Top_Sign_SNP_PValue	-Log10 Pvalue	Updated_Block_start	Updated_Block_end	Updated_Block_size	Block_start	Block_end	Block_size
48_CS_MTAB_1	Chr2H	1612	2:293841579	293841579	6.88e-05	4.16241	293591579	294091579	500000	293841579	293841579	0
48_CS_MTAB_2	Chr2H	1659	2:323909756	323909756	9.41e-05	4.02641	323659756	324159756	500000	323909756	323909756	0
48_CS_MTAB_3	Chr2H	1202	2:349496966	349496966	9.82e-05	4.00789	349246966	349746966	500000	349496966	349496966	0
48_CS_MTAB_4	Chr5H	93	5:349370194	349370194	9.76e-05	4.01055	349120194	349620194	500000	349370194	349370194	0
48_CS_MTAB_5	Chr5H	12	5:593617411	593617411	4.85e-05	4.31426	593367411	593867411	500000	593617411	593617411	0
48_CS_MTAB_6	Chr7H	3	7:476933715	476933715	9.25e-05	4.03386	476683715	477183715	500000	476933715	476933715	0
48_CS_MTAB_7	Chr7H	70	7:528441180	528441180	2.21e-06	5.65561	526132514	528678198	2545684	526132514	528678198	2545684

[truncated: 14 more sheets: S10, S11, S12, S13, S14, S15, S16, S17, S18, S19, S20, S21, S22, S24]
